# Supplementary material for: SL-BioDP: Multi-Cancer Interactive Tool for Prediction of Synthetic Lethality and Response to Cancer Treatment
Source: Cancers (Basel). 2019 Oct 29;11(11):1682. doi: 10.3390/cancers11111682 (PMC6895978; doi:10.3390/cancers11111682)
Supplement: Supplementary file 1 [file cancers-11-01682-s001.zip]

Archive with 6 entries (6 files):
- Supplementary table_S2_PrimaryGene_to_Drugs.xlsx
- Supplementary table_S4_DrugDensitivity.xlsx
- Supplementary table_S5_DrugSensitivity_pathways.xlsx
- Supplementary table_S6_DrugSynergyEvidence.docx
- Supplementary_table_S1_DepMap_12genes.xlsx
- Supplementary_table_S3_PrimaryGene_to_pathways.xlsx
