# Supplementary material for: SL-BioDP: Multi-Cancer Interactive Tool for Prediction of Synthetic Lethality and Response to Cancer Treatment
Source: Cancers (Basel). 2019 Oct 29;11(11):1682. doi: 10.3390/cancers11111682 (PMC6895978; doi:10.3390/cancers11111682)
Supplement: Supplementary file 1 [file cancers-11-01682-s001.zip › Supplementary table_S2_PrimaryGene_to_Drugs.xlsx]

## Sheet: AllcancerSL_Drugs
Gene1	cancer	DrugName
IDH1	GBM	Nicotine
IDH1	GBM	Galantamine
IDH1	GBM	Ethanol
IDH1	GBM	Varenicline
IDH1	GBM	Cytisine
IDH1	GBM	Pamidronate
IDH1	GBM	Zoledronic acid
IDH1	GBM	Alendronic acid
IDH1	GBM	Ibandronate
IDH1	GBM	Risedronate
IDH1	GBM	Glutathione
IDH1	GBM	Tranilast
IDH1	GBM	Hyaluronic acid
IDH1	GBM	Dalfampridine
IDH1	GBM	Disopyramide
IDH1	GBM	Amitriptyline
IDH1	GBM	Imipramine
IDH1	GBM	Vitamin C
IDH1	GBM	Halothane
IDH1	GBM	Pyruvic acid
IDH1	GBM	Biotin
IDH1	GBM	Insulin Human
IDH1	GBM	Insulin Pork
IDH1	GBM	Adenosine monophosphate
IDH1	GBM	Caffeine
IDH1	GBM	Theophylline
IDH1	GBM	Dyphylline
IDH1	GBM	Pentoxifylline
IDH1	GBM	Enprofylline
IDH1	GBM	Ketotifen
IDH1	GBM	Iloprost
IDH1	GBM	Papaverine
IDH1	GBM	Theobromine
IDH1	GBM	Amrinone
IDH1	GBM	Roflumilast
IDH1	GBM	Crisaborole
IDH1	GBM	Ibudilast
IDH1	GBM	Apremilast
IDH1	GBM	Choline
IDH1	GBM	Etidronic acid
IDH1	GBM	Dapagliflozin
IDH1	GBM	Canagliflozin
IDH1	GBM	Empagliflozin
IDH1	GBM	Moxifloxacin
IDH1	GBM	Amsacrine
IDH1	GBM	Dexrazoxane
IDH1	GBM	Valrubicin
IDH1	GBM	Teniposide
IDH1	GBM	Epirubicin
IDH1	GBM	Enoxacin
IDH1	GBM	Pefloxacin
IDH1	GBM	Ciprofloxacin
IDH1	GBM	Trovafloxacin
IDH1	GBM	Daunorubicin
IDH1	GBM	Etoposide
IDH1	GBM	Dactinomycin
IDH1	GBM	Lomefloxacin
IDH1	GBM	Doxorubicin
IDH1	GBM	Norfloxacin
IDH1	GBM	Levofloxacin
IDH1	GBM	Ofloxacin
IDH1	GBM	Idarubicin
IDH1	GBM	Podofilox
IDH1	GBM	Mitoxantrone
IDH1	GBM	Sparfloxacin
IDH1	GBM	Fleroxacin
IDH1	GBM	Lucanthone
IDH1	GBM	Amrubicin
IDH1	GBM	Finafloxacin
PTEN	GBM	Nimodipine
PTEN	GBM	Spironolactone
PTEN	GBM	Verapamil
PTEN	GBM	Dronedarone
PTEN	GBM	Alfacalcidol
PTEN	GBM	Tretinoin
PTEN	GBM	Olsalazine
PTEN	GBM	Glucosamine
PTEN	GBM	Apremilast
PTEN	GBM	Ibutilide
PTEN	GBM	Quinidine
PTEN	GBM	Quinidine barbiturate
LAMA1	GBM	Vitamin A
LAMA1	GBM	Succinic acid
LAMA1	GBM	Valproic Acid
LAMA1	GBM	Chlormerodrin
LAMA1	GBM	Crofelemer
LAMA1	GBM	Ezetimibe
LAMA1	GBM	Icatibant
LAMA1	GBM	Immune Globulin Human
LAMA1	GBM	Nicotine
LAMA1	GBM	Dextromethorphan
LAMA1	GBM	Galantamine
LAMA1	GBM	Ethanol
LAMA1	GBM	Flavin adenine dinucleotide
LAMA1	GBM	Benzoic Acid
LAMA1	GBM	L-Aspartic Acid
LAMA1	GBM	Sorafenib
LAMA1	GBM	Sunitinib
LAMA1	GBM	Pazopanib
LAMA1	GBM	Axitinib
LAMA1	GBM	Regorafenib
LAMA1	GBM	Lenvatinib
LAMA1	GBM	Nintedanib
LAMA1	GBM	L-Histidine
LAMA1	GBM	Ustekinumab
LAMA1	GBM	Hyaluronic acid
LAMA1	GBM	Dalfampridine
LAMA1	GBM	Indapamide
LAMA1	GBM	Doxapram
LAMA1	GBM	Halothane
LAMA1	GBM	Vitamin C
LAMA1	GBM	Caffeine
LAMA1	GBM	Zonisamide
PDGFRA	GBM	Vitamin A
PDGFRA	GBM	Cholic Acid
PDGFRA	GBM	Sucralfate
PDGFRA	GBM	Lorazepam
PDGFRA	GBM	Ethchlorvynol
PDGFRA	GBM	Enflurane
PDGFRA	GBM	Temazepam
PDGFRA	GBM	Butabarbital
PDGFRA	GBM	Butalbital
PDGFRA	GBM	Topiramate
PDGFRA	GBM	Etomidate
PDGFRA	GBM	Talbutal
PDGFRA	GBM	Pentobarbital
PDGFRA	GBM	Olanzapine
PDGFRA	GBM	Clobazam
PDGFRA	GBM	Meprobamate
PDGFRA	GBM	Eszopiclone
PDGFRA	GBM	Alprazolam
PDGFRA	GBM	Chlordiazepoxide
PDGFRA	GBM	Amoxapine
PDGFRA	GBM	Adinazolam
PDGFRA	GBM	Clorazepate
PDGFRA	GBM	Acamprosate
PDGFRA	GBM	Midazolam
PDGFRA	GBM	Flurazepam
PDGFRA	GBM	Isoflurane
PDGFRA	GBM	Primidone
PDGFRA	GBM	Halazepam
PDGFRA	GBM	Propofol
PDGFRA	GBM	Diazepam
PDGFRA	GBM	Oxazepam
PDGFRA	GBM	Triazolam
PDGFRA	GBM	Ethanol
PDGFRA	GBM	Methoxyflurane
PDGFRA	GBM	Ergoloid mesylate
PDGFRA	GBM	Clonazepam
PDGFRA	GBM	Methyprylon
PDGFRA	GBM	Halothane
PDGFRA	GBM	Desflurane
PDGFRA	GBM	Flumazenil
PDGFRA	GBM	Estazolam
PDGFRA	GBM	Sevoflurane
PDGFRA	GBM	Glutethimide
PDGFRA	GBM	Bromazepam
PDGFRA	GBM	Clotiazepam
PDGFRA	GBM	Fludiazepam
PDGFRA	GBM	Ketazolam
PDGFRA	GBM	Prazepam
PDGFRA	GBM	Quazepam
PDGFRA	GBM	Cinolazepam
PDGFRA	GBM	Nitrazepam
PDGFRA	GBM	Prasterone
PDGFRA	GBM	Thiocolchicoside
PDGFRA	GBM	L-Ornithine
PDGFRA	GBM	Glycine
PDGFRA	GBM	Glucagon recombinant
PDGFRA	GBM	Teduglutide
PDGFRA	GBM	Perampanel
PDGFRA	GBM	Secobarbital
PDGFRA	GBM	Thiopental
PDGFRA	GBM	Methylphenobarbital
PDGFRA	GBM	Phenobarbital
PDGFRA	GBM	Quinidine barbiturate
PDGFRA	GBM	Amobarbital
PDGFRA	GBM	Aprobarbital
PDGFRA	GBM	Butethal
PDGFRA	GBM	Heptabarbital
PDGFRA	GBM	Hexobarbital
PDGFRA	GBM	Glutathione
PDGFRA	GBM	L-Histidine
PDGFRA	GBM	Flavin adenine dinucleotide
PDGFRA	GBM	Hyaluronic acid
PDGFRA	GBM	Cyanocobalamin
PDGFRA	GBM	L-Methionine
PDGFRA	GBM	Hydroxocobalamin
PDGFRA	GBM	Cysteamine
PDGFRA	GBM	Caffeine
PDGFRA	GBM	Urokinase
PDGFRA	GBM	Aminocaproic Acid
PDGFRA	GBM	Ibuprofen
PDGFRA	GBM	Iloprost
PDGFRA	GBM	C1 Esterase Inhibitor (Human)
PDGFRA	GBM	C1 Esterase Inhibitor (Recombinant)
PDGFRA	GBM	Succinic acid
EGFR	GBM	Isoniazid
EGFR	GBM	Paliperidone
EGFR	GBM	Cholic Acid
EGFR	GBM	Flavin adenine dinucleotide
EGFR	GBM	Disopyramide
EGFR	GBM	Amitriptyline
EGFR	GBM	Imipramine
EGFR	GBM	Dalfampridine
EGFR	GBM	Pentoxifylline
PIK3CA	GBM	Tetrahydrofolic acid
PIK3CA	GBM	Crofelemer
PIK3CA	GBM	Amlodipine
PIK3CA	GBM	Spironolactone
PIK3CA	GBM	Nilvadipine
PIK3CA	GBM	L-Aspartic Acid
PIK3CA	GBM	Oseltamivir
PIK3CA	GBM	L-Carnitine
PIK3CA	GBM	Probucol
PIK3CA	GBM	Cholic Acid
PIK3CA	GBM	Cyclandelate
PIK3CA	GBM	Paliperidone
PIK3CA	GBM	Creatine
PIK3CA	GBM	Guanidine
PIK3CA	GBM	Glutathione
PIK3CA	GBM	Tramadol
PIK3CA	GBM	Atomoxetine
PIK3CA	GBM	Pentobarbital
PIK3CA	GBM	Methadone
PIK3CA	GBM	Ethopropazine
PIK3CA	GBM	Secobarbital
PIK3CA	GBM	Dextromethorphan
PIK3CA	GBM	Acamprosate
PIK3CA	GBM	Procaine
PIK3CA	GBM	Ethanol
PIK3CA	GBM	Amantadine
PIK3CA	GBM	Felbamate
PIK3CA	GBM	Gabapentin
PIK3CA	GBM	Memantine
PIK3CA	GBM	Halothane
PIK3CA	GBM	Chloroprocaine
PIK3CA	GBM	Orphenadrine
PIK3CA	GBM	Phenobarbital
PIK3CA	GBM	Ketamine
PIK3CA	GBM	Prasterone
PIK3CA	GBM	Milnacipran
PIK3CA	GBM	Acetylcysteine
PIK3CA	GBM	Ketobemidone
PIK3CA	GBM	Betazole
PIK3CA	GBM	Amitriptyline
PIK3CA	GBM	Olanzapine
PIK3CA	GBM	Loxapine
PIK3CA	GBM	Cimetidine
PIK3CA	GBM	Nizatidine
PIK3CA	GBM	Histamine Phosphate
PIK3CA	GBM	Epinastine
PIK3CA	GBM	Tolazoline
PIK3CA	GBM	Ranitidine
PIK3CA	GBM	Famotidine
PIK3CA	GBM	Methantheline
PIK3CA	GBM	Doxepin
PIK3CA	GBM	Asenapine
PIK3CA	GBM	Roxatidine acetate
PIK3CA	GBM	Hyaluronic acid
PIK3CA	GBM	L-Lysine
PIK3CA	GBM	Vitamin C
PIK3CA	GBM	Marimastat
PIK3CA	GBM	Obeticholic acid
PIK3CA	GBM	Chenodeoxycholic acid
PIK3CA	GBM	Ribostamycin
PIK3CA	GBM	Pyruvic acid
PIK3CA	GBM	Biotin
PIK3CA	GBM	Caffeine
PIK3CA	GBM	Succinic acid
PIK3CA	GBM	Rifampicin
PIK3CA	GBM	Ergoloid mesylate
PIK3CA	GBM	L-Phenylalanine
PIK3CA	GBM	L-Tyrosine
PIK3CA	GBM	Sapropterin
PIK3CA	GBM	Metyrosine
PIK3CA	GBM	L-Tryptophan
PIK3CG	GBM	Glycine
PIK3CG	GBM	Flavin adenine dinucleotide
PIK3CG	GBM	Ibutilide
PIK3CG	GBM	Prazosin
PIK3CG	GBM	Doxazosin
PIK3CG	GBM	Miconazole
PIK3CG	GBM	Terazosin
PIK3CG	GBM	Valproic Acid
PIK3CG	GBM	Insulin Human
PIK3CG	GBM	Insulin Pork
PIK3CG	GBM	Succinic acid
PIK3R1	GBM	Vitamin A
PIK3R1	GBM	Succinic acid
PIK3R1	GBM	Valproic Acid
PIK3R1	GBM	Chlormerodrin
PIK3R1	GBM	Pseudoephedrine
PIK3R1	GBM	Desmopressin
PIK3R1	GBM	Vasopressin
PIK3R1	GBM	Conivaptan
PIK3R1	GBM	Terlipressin
PIK3R1	GBM	Tolvaptan
PIK3R1	GBM	Glucagon recombinant
PIK3R1	GBM	Teduglutide
PIK3R1	GBM	Glycine
PIK3R1	GBM	Lindane
PIK3R1	GBM	Ivermectin
PIK3R1	GBM	Nitisinone
PIK3R1	GBM	Ustekinumab
PIK3R1	GBM	Enflurane
PIK3R1	GBM	Amitriptyline
PIK3R1	GBM	Isoflurane
PIK3R1	GBM	Methoxyflurane
PIK3R1	GBM	Nifedipine
PIK3R1	GBM	Desflurane
PIK3R1	GBM	Sevoflurane
PIK3R1	GBM	Dalfampridine
PIK3R1	GBM	Indapamide
PIK3R1	GBM	Alendronic acid
PIK3R1	GBM	Etidronic acid
TP53	GBM	Salmon Calcitonin
TP53	GBM	Pramlintide
TP53	GBM	Flavin adenine dinucleotide
TP53	GBM	Benzoic Acid
TP53	GBM	Drotrecogin alfa
TP53	GBM	Thrombomodulin Alfa
TP53	GBM	Glucagon recombinant
TP53	GBM	Teduglutide
TP53	GBM	Ethanol
TP53	GBM	Lithium
TP53	GBM	Belinostat
TP53	GBM	Panobinostat
TP53	GBM	Palifermin
TP53	GBM	Interferon gamma-1b
TP53	GBM	Ruxolitinib
TP53	GBM	Tofacitinib
TP53	GBM	Doxapram
TP53	GBM	Halothane
TP53	GBM	Procaine
TP53	GBM	Miconazole
TP53	GBM	Acetohydroxamic Acid
TP53	GBM	Marimastat
TP53	GBM	Cyanocobalamin
TP53	GBM	L-Methionine
TP53	GBM	Hydroxocobalamin
TP53	GBM	Phosphatidyl serine
TP53	GBM	Vitamin E
TP53	GBM	Tamoxifen
TP53	GBM	Ingenol Mebutate
TP53	GBM	Menadione
TP53	GBM	Vitamin A
TP53	GBM	Phenytoin
TP53	GBM	Topiramate
TP53	GBM	Valproic Acid
TP53	GBM	Zonisamide
TP53	GBM	Phenacemide
TP53	GBM	Phenazopyridine
TP53	GBM	Nitrazepam
TP53	GBM	Dronedarone
TP53	GBM	Permethrin
TP53	GBM	Potassium Chloride
TP53	GBM	Bumetanide
TP53	GBM	Glycine
TP53	GBM	Hesperetin
TP53	GBM	Imiquimod
TP53	GBM	Hydroxychloroquine
TP53	GBM	Chloroquine
TP53	GBM	Acetylsalicylic acid
TP53	GBM	Hyaluronic acid
NF1	GBM	Adenosine triphosphate
NF1	GBM	Glyburide
NF1	GBM	Pseudoephedrine
NF1	GBM	Immune Globulin Human
NF1	GBM	Flavin adenine dinucleotide
NF1	GBM	Benzoic Acid
NF1	GBM	Guanidine
NF1	GBM	Prednisone
NF1	GBM	Dalfampridine
NF1	GBM	Vitamin C
NF1	GBM	Marimastat
NF1	GBM	Phosphatidyl serine
NF1	GBM	Vitamin E
NF1	GBM	Tamoxifen
NF1	GBM	Ingenol Mebutate
NF1	GBM	L-Lysine
NF1	GBM	L-Arginine
NF1	GBM	L-Ornithine
ATR	GBM	Caffeine
ATR	GBM	Immune Globulin Human
ATR	GBM	Nimodipine
ATR	GBM	Spironolactone
ATR	GBM	Verapamil
ATR	GBM	Dronedarone
ATR	GBM	Oseltamivir
ATR	GBM	L-Carnitine
ATR	GBM	Probucol
ATR	GBM	Cholic Acid
ATR	GBM	Cyclandelate
ATR	GBM	Sorafenib
ATR	GBM	Sunitinib
ATR	GBM	Pazopanib
ATR	GBM	Axitinib
ATR	GBM	Regorafenib
ATR	GBM	Lenvatinib
ATR	GBM	Nintedanib
ATR	GBM	Suvorexant
ATR	GBM	Betazole
ATR	GBM	Amitriptyline
ATR	GBM	Olanzapine
ATR	GBM	Loxapine
ATR	GBM	Cimetidine
ATR	GBM	Nizatidine
ATR	GBM	Histamine Phosphate
ATR	GBM	Epinastine
ATR	GBM	Tolazoline
ATR	GBM	Ranitidine
ATR	GBM	Famotidine
ATR	GBM	Methantheline
ATR	GBM	Doxepin
ATR	GBM	Asenapine
ATR	GBM	Roxatidine acetate
ATR	GBM	Olsalazine
ATR	GBM	Glucosamine
ATR	GBM	Apremilast
ATR	GBM	Vedolizumab
ATR	GBM	Pimecrolimus
ATR	GBM	Sirolimus
ATR	GBM	Everolimus
ATR	GBM	Temsirolimus
ATR	GBM	Alteplase
ATR	GBM	Urokinase
ATR	GBM	Reteplase
ATR	GBM	Anistreplase
ATR	GBM	Tenecteplase
ATR	GBM	Streptokinase
ATR	GBM	Tranexamic Acid
ATR	GBM	Aminocaproic Acid
ATR	GBM	Aprotinin
ATR	GBM	Valproic Acid
ATR	GBM	Zonisamide
ATR	GBM	Rifampicin
ATR	GBM	Chloroquine
ATR	GBM	Hydroxychloroquine
RB1	GBM	Immune Globulin Human
RB1	GBM	Trimethadione
RB1	GBM	Spironolactone
RB1	GBM	Cinnarizine
RB1	GBM	Ethosuximide
RB1	GBM	Verapamil
RB1	GBM	Zonisamide
RB1	GBM	Flunarizine
RB1	GBM	Methsuximide
RB1	GBM	Nimodipine
RB1	GBM	Dronedarone
RB1	GBM	L-Aspartic Acid
RB1	GBM	Lorazepam
RB1	GBM	Ethchlorvynol
RB1	GBM	Enflurane
RB1	GBM	Temazepam
RB1	GBM	Butabarbital
RB1	GBM	Butalbital
RB1	GBM	Topiramate
RB1	GBM	Etomidate
RB1	GBM	Talbutal
RB1	GBM	Pentobarbital
RB1	GBM	Olanzapine
RB1	GBM	Clobazam
RB1	GBM	Meprobamate
RB1	GBM	Eszopiclone
RB1	GBM	Alprazolam
RB1	GBM	Chlordiazepoxide
RB1	GBM	Amoxapine
RB1	GBM	Adinazolam
RB1	GBM	Piperazine
RB1	GBM	Ivermectin
RB1	GBM	Clorazepate
RB1	GBM	Acamprosate
RB1	GBM	Midazolam
RB1	GBM	Flurazepam
RB1	GBM	Isoflurane
RB1	GBM	Primidone
RB1	GBM	Halazepam
RB1	GBM	Propofol
RB1	GBM	Diazepam
RB1	GBM	Oxazepam
RB1	GBM	Triazolam
RB1	GBM	Ethanol
RB1	GBM	Methoxyflurane
RB1	GBM	Ergoloid mesylate
RB1	GBM	Clonazepam
RB1	GBM	Methyprylon
RB1	GBM	Halothane
RB1	GBM	Desflurane
RB1	GBM	Flumazenil
RB1	GBM	Estazolam
RB1	GBM	Sevoflurane
RB1	GBM	Glutethimide
RB1	GBM	Bromazepam
RB1	GBM	Clotiazepam
RB1	GBM	Fludiazepam
RB1	GBM	Prazepam
RB1	GBM	Quazepam
RB1	GBM	Cinolazepam
RB1	GBM	Nitrazepam
RB1	GBM	Prasterone
RB1	GBM	Fospropofol
RB1	GBM	Thiocolchicoside
RB1	GBM	Interferon gamma-1b
RB1	GBM	Ustekinumab
RB1	GBM	Dalfampridine
RB1	GBM	Griseofulvin
RB1	GBM	Cyanocobalamin
RB1	GBM	L-Methionine
RB1	GBM	Hydroxocobalamin
RB1	GBM	Nitroprusside
RB1	GBM	Nitroglycerin
RB1	GBM	Isosorbide Dinitrate
RB1	GBM	Amyl Nitrite
RB1	GBM	Erythrityl Tetranitrate
RB1	GBM	Nesiritide
RB1	GBM	Cysteamine
RB1	GBM	Phenytoin
RB1	GBM	Valproic Acid
RB1	GBM	Phenacemide
RB1	GBM	Phenazopyridine
RB1	GBM	Permethrin
RB1	GBM	Pyruvic acid
RB1	GBM	Liothyronine
RB1	GBM	Levothyroxine
RB1	GBM	Dextrothyroxine
RB1	GBM	Liotrix
ATRX	GBM	Caffeine
ATRX	GBM	Sorafenib
ATRX	GBM	Vemurafenib
ATRX	GBM	Regorafenib
ATRX	GBM	Dabrafenib
ATRX	GBM	Nimodipine
ATRX	GBM	Spironolactone
ATRX	GBM	Cinnarizine
ATRX	GBM	Verapamil
ATRX	GBM	Dronedarone
ATRX	GBM	Clevidipine
ATRX	GBM	Niflumic Acid
ATRX	GBM	Flavin adenine dinucleotide
ATRX	GBM	Sunitinib
ATRX	GBM	Pazopanib
ATRX	GBM	Axitinib
ATRX	GBM	Lenvatinib
ATRX	GBM	Nintedanib
ATRX	GBM	Tramadol
ATRX	GBM	Atomoxetine
ATRX	GBM	Pentobarbital
ATRX	GBM	Methadone
ATRX	GBM	Ethopropazine
ATRX	GBM	Secobarbital
ATRX	GBM	Dextromethorphan
ATRX	GBM	Acamprosate
ATRX	GBM	Procaine
ATRX	GBM	Ethanol
ATRX	GBM	Amantadine
ATRX	GBM	Felbamate
ATRX	GBM	Gabapentin
ATRX	GBM	Memantine
ATRX	GBM	Halothane
ATRX	GBM	Chloroprocaine
ATRX	GBM	Orphenadrine
ATRX	GBM	Phenobarbital
ATRX	GBM	Ketamine
ATRX	GBM	Prasterone
ATRX	GBM	Milnacipran
ATRX	GBM	Acetylcysteine
ATRX	GBM	Ketobemidone
ATRX	GBM	Glutathione
ATRX	GBM	Hyaluronic acid
ATRX	GBM	Dalfampridine
ATRX	GBM	Doxapram
ATRX	GBM	Miconazole
ATRX	GBM	Acetylsalicylic acid
ATRX	GBM	Nicotinamide
ATRX	GBM	Olaparib
ATRX	GBM	Pyruvic acid
ATRX	GBM	Biotin
ATRX	GBM	Phosphatidyl serine
ATRX	GBM	Vitamin E
ATRX	GBM	Tamoxifen
ATRX	GBM	Ingenol Mebutate
ATRX	GBM	Menadione
ATRX	GBM	L-Alanine
ATRX	GBM	Irinotecan
ATRX	GBM	Topotecan
ATRX	GBM	Lucanthone
ATRX	GBM	Sodium stibogluconate
ATRX	GBM	Thyrotropin Alfa
ATRX	GBM	Allopurinol
ATRX	GBM	L-Carnitine
ATRX	GBM	Febuxostat
IDH1	GBM	Salicylic acid
IDH1	GBM	Acetylsalicylic acid
IDH1	GBM	Nimodipine
IDH1	GBM	Spironolactone
IDH1	GBM	Verapamil
IDH1	GBM	Dronedarone
IDH1	GBM	Melatonin
IDH1	GBM	Interferon gamma-1b
IDH1	GBM	Doxapram
IDH1	GBM	Menadione
IDH1	GBM	Bendroflumethiazide
IDH1	GBM	Metolazone
IDH1	GBM	Benzthiazide
IDH1	GBM	Chlorothiazide
IDH1	GBM	Hydrochlorothiazide
IDH1	GBM	Diazoxide
IDH1	GBM	Polythiazide
IDH1	GBM	Quinethazone
IDH1	GBM	L-Cysteine
IDH1	GBM	Dasatinib
IDH1	GBM	Bosutinib
IDH1	GBM	Ponatinib
IDH1	GBM	Nintedanib
LZTR1	GBM	Crofelemer
LZTR1	GBM	Tenecteplase
LZTR1	GBM	L-Carnitine
LZTR1	GBM	Glyburide
LZTR1	GBM	Perhexiline
LZTR1	GBM	Rilonacept
LZTR1	GBM	Dalfampridine
LZTR1	GBM	Marimastat
LZTR1	GBM	Pimecrolimus
LZTR1	GBM	Sirolimus
LZTR1	GBM	Everolimus
LZTR1	GBM	Temsirolimus
LZTR1	GBM	Dextromethorphan
LZTR1	GBM	Aprotinin
LZTR1	GBM	Cladribine
LZTR1	GBM	Gallium nitrate
LZTR1	GBM	Rifampicin
LZTR1	GBM	Ergoloid mesylate
LZTR1	GBM	Hesperetin
LZTR1	GBM	Urokinase
LZTR1	GBM	Thyrotropin Alfa
PTEN	LGG	Vitamin A
PTEN	LGG	Phosphatidyl serine
EGFR	LGG	Amcinonide
EGFR	LGG	Hydrocortisone
EGFR	LGG	Dexamethasone
EGFR	LGG	Isoniazid
EGFR	LGG	Disopyramide
EGFR	LGG	Amitriptyline
EGFR	LGG	Imipramine
EGFR	LGG	Dalfampridine
EGFR	LGG	Pentoxifylline
EGFR	LGG	Caffeine
EGFR	LGG	Halothane
PIK3CA	LGG	Biotin
PIK3CA	LGG	Adenine
PIK3CA	LGG	Amlodipine
PIK3CA	LGG	Spironolactone
PIK3CA	LGG	Nilvadipine
PIK3CA	LGG	Pemetrexed
PIK3CA	LGG	Vitamin C
PIK3CA	LGG	Marimastat
PIK3CA	LGG	Caffeine
PIK3CA	LGG	Milrinone
PIK3CA	LGG	Anagrelide
PIK3CA	LGG	Theophylline
PIK3CA	LGG	Levosimendan
PIK3CA	LGG	Cilostazol
PIK3CA	LGG	Aminophylline
PIK3CA	LGG	Oxtriphylline
PIK3CA	LGG	Amrinone
PIK3CA	LGG	Enoximone
PIK3CA	LGG	Ibudilast
PIK3CA	LGG	Tofisopam
PIK3CA	LGG	Bendroflumethiazide
PIK3CA	LGG	Metolazone
PIK3CA	LGG	Benzthiazide
PIK3CA	LGG	Chlorothiazide
PIK3CA	LGG	Hydrochlorothiazide
PIK3CA	LGG	Diazoxide
PIK3CA	LGG	Polythiazide
PIK3CA	LGG	Quinethazone
PIK3CA	LGG	Rifampicin
PIK3CA	LGG	Ergoloid mesylate
PIK3CA	LGG	Vinblastine
PIK3R1	LGG	Vitamin A
PIK3R1	LGG	Desmopressin
PIK3R1	LGG	Vasopressin
PIK3R1	LGG	Conivaptan
PIK3R1	LGG	Terlipressin
PIK3R1	LGG	Tolvaptan
PIK3R1	LGG	Galantamine
PIK3R1	LGG	Ibutilide
PIK3R1	LGG	Prazosin
PIK3R1	LGG	Doxazosin
PIK3R1	LGG	Miconazole
PIK3R1	LGG	Terazosin
PIK3R1	LGG	N-Acetyl-D-glucosamine
PIK3R1	LGG	L-Citrulline
PIK3R1	LGG	Alendronic acid
PIK3R1	LGG	Etidronic acid
PIK3R1	LGG	Spironolactone
PIK3R1	LGG	Vitamin C
TP53	LGG	Amphetamine
TP53	LGG	Midodrine
TP53	LGG	Ziprasidone
TP53	LGG	Cabergoline
TP53	LGG	Dapiprazole
TP53	LGG	Amitriptyline
TP53	LGG	Olanzapine
TP53	LGG	Alfuzosin
TP53	LGG	Clozapine
TP53	LGG	Norepinephrine
TP53	LGG	Mirtazapine
TP53	LGG	Phenylephrine
TP53	LGG	Loxapine
TP53	LGG	Promazine
TP53	LGG	Prazosin
TP53	LGG	Imipramine
TP53	LGG	Chlorpromazine
TP53	LGG	Nortriptyline
TP53	LGG	Amoxapine
TP53	LGG	Clonidine
TP53	LGG	Doxazosin
TP53	LGG	Labetalol
TP53	LGG	Nicardipine
TP53	LGG	Epinephrine
TP53	LGG	Thioridazine
TP53	LGG	Ergotamine
TP53	LGG	Tamsulosin
TP53	LGG	Methoxamine
TP53	LGG	Trimipramine
TP53	LGG	Risperidone
TP53	LGG	Modafinil
TP53	LGG	Propiomazine
TP53	LGG	Fenoldopam
TP53	LGG	Phenoxybenzamine
TP53	LGG	Maprotiline
TP53	LGG	Oxymetazoline
TP53	LGG	Ergoloid mesylate
TP53	LGG	Carvedilol
TP53	LGG	Doxepin
TP53	LGG	Nefazodone
TP53	LGG	Desipramine
TP53	LGG	Terazosin
TP53	LGG	Pergolide
TP53	LGG	Bromocriptine
TP53	LGG	Quetiapine
TP53	LGG	Aripiprazole
TP53	LGG	Lisdexamfetamine
TP53	LGG	Paliperidone
TP53	LGG	Mephentermine
TP53	LGG	Methotrimeprazine
TP53	LGG	Dextroamphetamine
TP53	LGG	Phendimetrazine
TP53	LGG	Propericiazine
TP53	LGG	Acepromazine
TP53	LGG	Thioproperazine
TP53	LGG	Dronedarone
TP53	LGG	Sertindole
TP53	LGG	Mianserin
TP53	LGG	Silodosin
TP53	LGG	Droxidopa
TP53	LGG	Xylometazoline
TP53	LGG	Brexpiprazole
TP53	LGG	Amcinonide
TP53	LGG	Hydrocortisone
TP53	LGG	Dexamethasone
TP53	LGG	L-Aspartic Acid
TP53	LGG	Succinic acid
TP53	LGG	N-Acetyl-D-glucosamine
TP53	LGG	Benzthiazide
TP53	LGG	Hydroflumethiazide
TP53	LGG	Zonisamide
TP53	LGG	Hydrochlorothiazide
TP53	LGG	Amlodipine
TP53	LGG	Spironolactone
TP53	LGG	Nilvadipine
TP53	LGG	Palifermin
TP53	LGG	Spermine
TP53	LGG	Eflornithine
TP53	LGG	Suramin
TP53	LGG	Parathyroid hormone
TP53	LGG	Vitamin A
TP53	LGG	Pasireotide
TP53	LGG	Imiquimod
TP53	LGG	Hydroxychloroquine
TP53	LGG	Chloroquine
TP53	LGG	Acetylsalicylic acid
TP53	LGG	Hyaluronic acid
NF1	LGG	Adenosine triphosphate
NF1	LGG	Glyburide
NF1	LGG	Immune Globulin Human
NF1	LGG	Suramin
NF1	LGG	Caffeine
NF1	LGG	Dyphylline
NF1	LGG	Ketotifen
NF1	LGG	Iloprost
NF1	LGG	Roflumilast
NF1	LGG	Crisaborole
NF1	LGG	Ibudilast
NF1	LGG	Icosapent
NF1	LGG	Mesalazine
NF1	LGG	Indomethacin
NF1	LGG	Rosiglitazone
NF1	LGG	Nateglinide
NF1	LGG	Sulfasalazine
NF1	LGG	Repaglinide
NF1	LGG	Telmisartan
NF1	LGG	Balsalazide
NF1	LGG	Ibuprofen
NF1	LGG	Glipizide
NF1	LGG	Pioglitazone
NF1	LGG	Mitiglinide
NF1	LGG	Bezafibrate
NF1	LGG	Adapalene
NF1	LGG	Acitretin
NF1	LGG	Alitretinoin
NF1	LGG	Tretinoin
NF1	LGG	Tazarotene
NF1	LGG	Halothane
NF1	LGG	L-Proline
NF1	LGG	Albendazole
NF1	LGG	Mebendazole
NF1	LGG	Hyaluronic acid
ARID1A	LGG	Adenosine triphosphate
ARID1A	LGG	Glyburide
ARID1A	LGG	Desmopressin
ARID1A	LGG	Vasopressin
ARID1A	LGG	Conivaptan
ARID1A	LGG	Terlipressin
ARID1A	LGG	Tolvaptan
ARID1A	LGG	N-Acetyl-D-glucosamine
ARID1A	LGG	Nicotine
ARID1A	LGG	Dextromethorphan
ARID1A	LGG	Galantamine
ARID1A	LGG	Ethanol
ARID1A	LGG	Pentolinium
ARID1A	LGG	Bupropion
ARID1A	LGG	Levomethadyl Acetate
ARID1A	LGG	Varenicline
ARID1A	LGG	Cytisine
ARID1A	LGG	Drotrecogin alfa
ARID1A	LGG	Thrombomodulin Alfa
ARID1A	LGG	Disopyramide
ARID1A	LGG	Amitriptyline
ARID1A	LGG	Imipramine
ARID1A	LGG	Dalfampridine
ARID1A	LGG	Caffeine
ARID1A	LGG	Tetracaine
ARID1A	LGG	Pazopanib
ARID1A	LGG	Vinblastine
ARID1A	LGG	Hyaluronic acid
ATRX	LGG	Immune Globulin Human
ATRX	LGG	Nimodipine
ATRX	LGG	Spironolactone
ATRX	LGG	Cinnarizine
ATRX	LGG	Verapamil
ATRX	LGG	Dronedarone
ATRX	LGG	Clevidipine
ATRX	LGG	Cevimeline
ATRX	LGG	Succinylcholine
ATRX	LGG	Trospium
ATRX	LGG	Citalopram
ATRX	LGG	Oxyphenonium
ATRX	LGG	Benzatropine
ATRX	LGG	Ziprasidone
ATRX	LGG	Disopyramide
ATRX	LGG	Amitriptyline
ATRX	LGG	Ipratropium bromide
ATRX	LGG	Olanzapine
ATRX	LGG	Metixene
ATRX	LGG	Buclizine
ATRX	LGG	Clozapine
ATRX	LGG	Doxylamine
ATRX	LGG	Trihexyphenidyl
ATRX	LGG	Oxyphencyclimine
ATRX	LGG	Procyclidine
ATRX	LGG	Ethopropazine
ATRX	LGG	Loxapine
ATRX	LGG	Carbachol
ATRX	LGG	Promazine
ATRX	LGG	Hyoscyamine
ATRX	LGG	Cyproheptadine
ATRX	LGG	Pethidine
ATRX	LGG	Imipramine
ATRX	LGG	Methylscopolamine bromide
ATRX	LGG	Chlorpromazine
ATRX	LGG	Darifenacin
ATRX	LGG	Triflupromazine
ATRX	LGG	Anisotropine Methylbromide
ATRX	LGG	Nortriptyline
ATRX	LGG	Amoxapine
ATRX	LGG	Atropine
ATRX	LGG	Nicardipine
ATRX	LGG	Pirenzepine
ATRX	LGG	Paroxetine
ATRX	LGG	Homatropine Methylbromide
ATRX	LGG	Trimipramine
ATRX	LGG	Scopolamine
ATRX	LGG	Clidinium
ATRX	LGG	Propiomazine
ATRX	LGG	Propantheline
ATRX	LGG	Cryptenamine
ATRX	LGG	Dicyclomine
ATRX	LGG	Minaprine
ATRX	LGG	Tropicamide
ATRX	LGG	Biperiden
ATRX	LGG	Brompheniramine
ATRX	LGG	Flupentixol
ATRX	LGG	Cocaine
ATRX	LGG	Maprotiline
ATRX	LGG	Methantheline
ATRX	LGG	Cycrimine
ATRX	LGG	Cyclopentolate
ATRX	LGG	Glycopyrronium
ATRX	LGG	Tolterodine
ATRX	LGG	Oxybutynin
ATRX	LGG	Promethazine
ATRX	LGG	Pilocarpine
ATRX	LGG	Doxepin
ATRX	LGG	Flavoxate
ATRX	LGG	Desipramine
ATRX	LGG	Escitalopram
ATRX	LGG	Ketamine
ATRX	LGG	Quetiapine
ATRX	LGG	Diphenidol
ATRX	LGG	Metoclopramide
ATRX	LGG	Aripiprazole
ATRX	LGG	Chlorprothixene
ATRX	LGG	Methotrimeprazine
ATRX	LGG	Tiotropium
ATRX	LGG	Solifenacin
ATRX	LGG	Molindone
ATRX	LGG	Mepenzolate
ATRX	LGG	Fesoterodine
ATRX	LGG	Aclidinium
ATRX	LGG	Umeclidinium
ATRX	LGG	Lorazepam
ATRX	LGG	Ethchlorvynol
ATRX	LGG	Enflurane
ATRX	LGG	Temazepam
ATRX	LGG	Butabarbital
ATRX	LGG	Butalbital
ATRX	LGG	Topiramate
ATRX	LGG	Etomidate
ATRX	LGG	Talbutal
ATRX	LGG	Pentobarbital
ATRX	LGG	Clobazam
ATRX	LGG	Meprobamate
ATRX	LGG	Eszopiclone
ATRX	LGG	Alprazolam
ATRX	LGG	Chlordiazepoxide
ATRX	LGG	Adinazolam
ATRX	LGG	Clorazepate
ATRX	LGG	Acamprosate
ATRX	LGG	Midazolam
ATRX	LGG	Flurazepam
ATRX	LGG	Isoflurane
ATRX	LGG	Primidone
ATRX	LGG	Halazepam
ATRX	LGG	Propofol
ATRX	LGG	Diazepam
ATRX	LGG	Oxazepam
ATRX	LGG	Triazolam
ATRX	LGG	Ethanol
ATRX	LGG	Methoxyflurane
ATRX	LGG	Ergoloid mesylate
ATRX	LGG	Clonazepam
ATRX	LGG	Methyprylon
ATRX	LGG	Halothane
ATRX	LGG	Desflurane
ATRX	LGG	Flumazenil
ATRX	LGG	Estazolam
ATRX	LGG	Sevoflurane
ATRX	LGG	Glutethimide
ATRX	LGG	Bromazepam
ATRX	LGG	Clotiazepam
ATRX	LGG	Fludiazepam
ATRX	LGG	Ketazolam
ATRX	LGG	Prazepam
ATRX	LGG	Quazepam
ATRX	LGG	Cinolazepam
ATRX	LGG	Nitrazepam
ATRX	LGG	Prasterone
ATRX	LGG	Thiocolchicoside
ATRX	LGG	Glutathione
ATRX	LGG	Caffeine
ATRX	LGG	Dalfampridine
ATRX	LGG	Phosphatidyl serine
ATRX	LGG	Vitamin E
ATRX	LGG	Tamoxifen
ATRX	LGG	Ingenol Mebutate
ATRX	LGG	Vinblastine
CIC	LGG	Mirtazapine
CIC	LGG	Histamine Phosphate
CIC	LGG	Betahistine
CIC	LGG	Crizotinib
CIC	LGG	Cabozantinib
CIC	LGG	Pimecrolimus
CIC	LGG	Sirolimus
CIC	LGG	Everolimus
CIC	LGG	Temsirolimus
CIC	LGG	Caffeine
CIC	LGG	Choline
IDH1	LGG	Nicotine
IDH1	LGG	Galantamine
IDH1	LGG	Ethanol
IDH1	LGG	Varenicline
IDH1	LGG	Cytisine
IDH1	LGG	Disopyramide
IDH1	LGG	Amitriptyline
IDH1	LGG	Imipramine
IDH1	LGG	Dalfampridine
IDH1	LGG	Vitamin C
IDH1	LGG	Cyanocobalamin
IDH1	LGG	L-Methionine
IDH1	LGG	Hydroxocobalamin
IDH1	LGG	Insulin Human
IDH1	LGG	Insulin Pork
IDH1	LGG	Caffeine
IDH1	LGG	Dyphylline
IDH1	LGG	Ketotifen
IDH1	LGG	Iloprost
IDH1	LGG	Roflumilast
IDH1	LGG	Crisaborole
IDH1	LGG	Ibudilast
IDH1	LGG	Alendronic acid
IDH1	LGG	Etidronic acid
IDH1	LGG	Bendroflumethiazide
IDH1	LGG	Metolazone
IDH1	LGG	Benzthiazide
IDH1	LGG	Chlorothiazide
IDH1	LGG	Hydrochlorothiazide
IDH1	LGG	Diazoxide
IDH1	LGG	Polythiazide
IDH1	LGG	Quinethazone
IDH1	LGG	Fluvoxamine
IDH1	LGG	Amphetamine
IDH1	LGG	Phentermine
IDH1	LGG	Tramadol
IDH1	LGG	Citalopram
IDH1	LGG	Venlafaxine
IDH1	LGG	Atomoxetine
IDH1	LGG	Protriptyline
IDH1	LGG	Mirtazapine
IDH1	LGG	Loxapine
IDH1	LGG	Methylphenidate
IDH1	LGG	Pethidine
IDH1	LGG	Fluoxetine
IDH1	LGG	Duloxetine
IDH1	LGG	Dextromethorphan
IDH1	LGG	Nortriptyline
IDH1	LGG	Amoxapine
IDH1	LGG	Mazindol
IDH1	LGG	Trazodone
IDH1	LGG	Verapamil
IDH1	LGG	Paroxetine
IDH1	LGG	Trimipramine
IDH1	LGG	Minaprine
IDH1	LGG	Pseudoephedrine
IDH1	LGG	Cocaine
IDH1	LGG	Dopamine
IDH1	LGG	Sertraline
IDH1	LGG	Sibutramine
IDH1	LGG	Chlorphenamine
IDH1	LGG	Doxepin
IDH1	LGG	Nefazodone
IDH1	LGG	Desipramine
IDH1	LGG	Escitalopram
IDH1	LGG	Dexfenfluramine
IDH1	LGG	Clomipramine
IDH1	LGG	Ephedra
IDH1	LGG	Methamphetamine
IDH1	LGG	Milnacipran
IDH1	LGG	Mianserin
IDH1	LGG	Tapentadol
IDH1	LGG	Desvenlafaxine
IDH1	LGG	Dexmethylphenidate
IDH1	LGG	Levomilnacipran
IDH1	LGG	Butriptyline
IDH1	LGG	Vortioxetine
IDH1	LGG	Vinblastine
IDH2	LGG	Adenosine triphosphate
IDH2	LGG	Glyburide
IDH2	LGG	Sorafenib
IDH2	LGG	Vemurafenib
IDH2	LGG	Regorafenib
IDH2	LGG	Dabrafenib
IDH2	LGG	Isradipine
IDH2	LGG	Amlodipine
IDH2	LGG	Nimodipine
IDH2	LGG	Nisoldipine
IDH2	LGG	Spironolactone
IDH2	LGG	Cinnarizine
IDH2	LGG	Magnesium Sulfate
IDH2	LGG	Verapamil
IDH2	LGG	Ethanol
IDH2	LGG	Felodipine
IDH2	LGG	Nitrendipine
IDH2	LGG	Nifedipine
IDH2	LGG	Dronedarone
IDH2	LGG	Clevidipine
IDH2	LGG	Nilvadipine
IDH2	LGG	Galantamine
IDH2	LGG	Pimecrolimus
IDH2	LGG	Sirolimus
IDH2	LGG	Everolimus
IDH2	LGG	Temsirolimus
IDH2	LGG	Caffeine
IDH2	LGG	Tetracaine
IDH2	LGG	Vinblastine
NOTCH1	LGG	Vitamin C
NOTCH1	LGG	Disulfiram
NOTCH1	LGG	Dopamine
NOTCH1	LGG	Glycine
NOTCH1	LGG	Cisapride
NOTCH1	LGG	Ondansetron
NOTCH1	LGG	Ergoloid mesylate
NOTCH1	LGG	Metoclopramide
NOTCH1	LGG	Prucalopride
NOTCH1	LGG	Cinitapride
NOTCH1	LGG	Dalfampridine
NOTCH1	LGG	Spermine
NOTCH1	LGG	Eflornithine
NOTCH1	LGG	Caffeine
NOTCH1	LGG	Acetylsalicylic acid
PTPN11	LGG	Biotin
PTPN11	LGG	Adenine
PTPN11	LGG	Nimodipine
PTPN11	LGG	Spironolactone
PTPN11	LGG	Verapamil
PTPN11	LGG	Dronedarone
PTPN11	LGG	Sorafenib
PTPN11	LGG	Sunitinib
PTPN11	LGG	Pazopanib
PTPN11	LGG	Axitinib
PTPN11	LGG	Regorafenib
PTPN11	LGG	Lenvatinib
PTPN11	LGG	Nintedanib
PTPN11	LGG	Vedolizumab
PTPN11	LGG	Acarbose
PTPN11	LGG	Miglitol
PTPN11	LGG	Voglibose
PTPN11	LGG	Caffeine
PTPN11	LGG	Choline
PTPN11	LGG	L-Alanine
PTPN11	LGG	Rifampicin
PTPN11	LGG	Ergoloid mesylate
PTPN11	LGG	Phosphatidyl serine
PTPN11	LGG	Vinblastine
SMARCA4	LGG	Spironolactone
SMARCA4	LGG	Cinnarizine
SMARCA4	LGG	Paramethadione
SMARCA4	LGG	Verapamil
SMARCA4	LGG	Zonisamide
SMARCA4	LGG	Flunarizine
SMARCA4	LGG	Phosphatidyl serine
SMARCA4	LGG	Caffeine
SMARCA4	LGG	Menthol
HGF	HNSC	Vitamin A
HGF	HNSC	Pantoprazole
HGF	HNSC	Omeprazole
HGF	HNSC	Lansoprazole
HGF	HNSC	Esomeprazole
HGF	HNSC	Rabeprazole
HGF	HNSC	Cholic Acid
HGF	HNSC	Pamidronate
HGF	HNSC	Zoledronic acid
HGF	HNSC	Alendronic acid
HGF	HNSC	Ibandronate
HGF	HNSC	Risedronate
HGF	HNSC	Flavin adenine dinucleotide
HGF	HNSC	Temazepam
HGF	HNSC	Adinazolam
HGF	HNSC	Midazolam
HGF	HNSC	Flurazepam
HGF	HNSC	Halazepam
HGF	HNSC	Diazepam
HGF	HNSC	Oxazepam
HGF	HNSC	Triazolam
HGF	HNSC	Estazolam
HGF	HNSC	Bromazepam
HGF	HNSC	Clotiazepam
HGF	HNSC	Fludiazepam
HGF	HNSC	Prazepam
HGF	HNSC	Quazepam
HGF	HNSC	Cinolazepam
HGF	HNSC	Nitrazepam
HGF	HNSC	Coagulation factor VIIa Recombinant Human
HGF	HNSC	Drotrecogin alfa
HGF	HNSC	Coagulation Factor IX (Recombinant)
HGF	HNSC	Menadione
HGF	HNSC	Phylloquinone
HGF	HNSC	Anisindione
HGF	HNSC	Glycine
HGF	HNSC	Lindane
HGF	HNSC	Ethanol
HGF	HNSC	L-Aspartic Acid
HGF	HNSC	Butabarbital
HGF	HNSC	Butalbital
HGF	HNSC	Talbutal
HGF	HNSC	Pentobarbital
HGF	HNSC	Secobarbital
HGF	HNSC	Thiopental
HGF	HNSC	Primidone
HGF	HNSC	Methylphenobarbital
HGF	HNSC	Phenobarbital
HGF	HNSC	Amobarbital
HGF	HNSC	Aprobarbital
HGF	HNSC	Butethal
HGF	HNSC	Heptabarbital
HGF	HNSC	Hexobarbital
HGF	HNSC	Ziprasidone
HGF	HNSC	Methysergide
HGF	HNSC	Cabergoline
HGF	HNSC	Ropinirole
HGF	HNSC	Amitriptyline
HGF	HNSC	Olanzapine
HGF	HNSC	Clozapine
HGF	HNSC	Mirtazapine
HGF	HNSC	Loxapine
HGF	HNSC	Remoxipride
HGF	HNSC	Pramipexole
HGF	HNSC	Promazine
HGF	HNSC	Cyproheptadine
HGF	HNSC	Imipramine
HGF	HNSC	Chlorpromazine
HGF	HNSC	Haloperidol
HGF	HNSC	Nortriptyline
HGF	HNSC	Amoxapine
HGF	HNSC	Lisuride
HGF	HNSC	Cisapride
HGF	HNSC	Trazodone
HGF	HNSC	Thioridazine
HGF	HNSC	Ergotamine
HGF	HNSC	Apomorphine
HGF	HNSC	Paroxetine
HGF	HNSC	Trimipramine
HGF	HNSC	Risperidone
HGF	HNSC	Epinastine
HGF	HNSC	Propiomazine
HGF	HNSC	Minaprine
HGF	HNSC	Donepezil
HGF	HNSC	Flupentixol
HGF	HNSC	Cyclobenzaprine
HGF	HNSC	Mesoridazine
HGF	HNSC	Maprotiline
HGF	HNSC	Ergoloid mesylate
HGF	HNSC	Promethazine
HGF	HNSC	Doxepin
HGF	HNSC	Nefazodone
HGF	HNSC	Desipramine
HGF	HNSC	Pergolide
HGF	HNSC	Bromocriptine
HGF	HNSC	Ketamine
HGF	HNSC	Quetiapine
HGF	HNSC	Aripiprazole
HGF	HNSC	Chlorprothixene
HGF	HNSC	Clomipramine
HGF	HNSC	Paliperidone
HGF	HNSC	Yohimbine
HGF	HNSC	Methotrimeprazine
HGF	HNSC	Acepromazine
HGF	HNSC	Molindone
HGF	HNSC	Pipotiazine
HGF	HNSC	Thioproperazine
HGF	HNSC	Thiothixene
HGF	HNSC	Zuclopenthixol
HGF	HNSC	Fluspirilene
HGF	HNSC	Flibanserin
HGF	HNSC	Iloperidone
HGF	HNSC	Cariprazine
HGF	HNSC	Sertindole
HGF	HNSC	Mianserin
HGF	HNSC	Asenapine
HGF	HNSC	Amisulpride
HGF	HNSC	Cinitapride
HGF	HNSC	Lurasidone
HGF	HNSC	Butriptyline
HGF	HNSC	Brexpiprazole
HGF	HNSC	Disopyramide
HGF	HNSC	Dalfampridine
HGF	HNSC	Afamelanotide
HGF	HNSC	Dextromethorphan
HGF	HNSC	Valproic Acid
HGF	HNSC	Tramadol
HGF	HNSC	Morphine
HGF	HNSC	Codeine
HGF	HNSC	Hydromorphone
HGF	HNSC	Progesterone
HGF	HNSC	Pethidine
HGF	HNSC	Oxycodone
HGF	HNSC	Butorphanol
HGF	HNSC	Dextropropoxyphene
HGF	HNSC	Pentazocine
HGF	HNSC	Naltrexone
HGF	HNSC	Sufentanil
HGF	HNSC	Fentanyl
HGF	HNSC	Menthol
HGF	HNSC	Loperamide
HGF	HNSC	Nalbuphine
HGF	HNSC	Levorphanol
HGF	HNSC	Remifentanil
HGF	HNSC	Buprenorphine
HGF	HNSC	Naloxone
HGF	HNSC	Dezocine
HGF	HNSC	Heroin
HGF	HNSC	Tapentadol
HGF	HNSC	Alvimopan
HGF	HNSC	Ketobemidone
HGF	HNSC	Methylnaltrexone
HGF	HNSC	Eluxadoline
HGF	HNSC	Nicotinamide
HGF	HNSC	Olaparib
HGF	HNSC	Vitamin C
HGF	HNSC	Succinic acid
HGF	HNSC	Isopropyl Alcohol
HGF	HNSC	Carvedilol
HGF	HNSC	Bendroflumethiazide
HGF	HNSC	Metolazone
HGF	HNSC	Benzthiazide
HGF	HNSC	Chlorothiazide
HGF	HNSC	Hydrochlorothiazide
HGF	HNSC	Diazoxide
HGF	HNSC	Polythiazide
HGF	HNSC	Quinethazone
HGF	HNSC	L-Proline
HGF	HNSC	Amiloride
HGF	HNSC	Fluocinonide
HGF	HNSC	Halcinonide
HGF	HNSC	Vismodegib
HGF	HNSC	Sonidegib
HGF	HNSC	Irinotecan
HGF	HNSC	Topotecan
HGF	HNSC	Lucanthone
HGF	HNSC	Sodium stibogluconate
HGF	HNSC	Vincristine
HGF	HNSC	Podofilox
HGF	HNSC	Cabazitaxel
FN1	HNSC	Pyruvic acid
FN1	HNSC	L-Alanine
FN1	HNSC	Valproic Acid
FN1	HNSC	Phenelzine
FN1	HNSC	Vigabatrin
FN1	HNSC	Pseudoephedrine
FN1	HNSC	Gallium nitrate
FN1	HNSC	Immune Globulin Human
FN1	HNSC	Arsenic trioxide
FN1	HNSC	Hydroxocobalamin
FN1	HNSC	Montelukast
FN1	HNSC	Zafirlukast
FN1	HNSC	Cinalukast
FN1	HNSC	Nedocromil
FN1	HNSC	Pranlukast
FN1	HNSC	L-Aspartic Acid
FN1	HNSC	Phosphatidyl serine
FN1	HNSC	Vitamin A
FN1	HNSC	Guanidine
FN1	HNSC	Bosentan
FN1	HNSC	Acetylsalicylic acid
FN1	HNSC	Sitaxentan
FN1	HNSC	Ambrisentan
FN1	HNSC	Macitentan
FN1	HNSC	Antihemophilic Factor (Recombinant)
FN1	HNSC	Coagulation factor VIIa Recombinant Human
FN1	HNSC	Coagulation Factor IX (Recombinant)
FN1	HNSC	Menadione
FN1	HNSC	Fondaparinux sodium
FN1	HNSC	Heparin
FN1	HNSC	Enoxaparin
FN1	HNSC	Rivaroxaban
FN1	HNSC	Apixaban
FN1	HNSC	Edoxaban
FN1	HNSC	Alpha-Linolenic Acid
FN1	HNSC	Isopropyl Alcohol
FN1	HNSC	Niacin
FN1	HNSC	Nitisinone
FN1	HNSC	Olsalazine
FN1	HNSC	Glucosamine
FN1	HNSC	Apremilast
FN1	HNSC	Denileukin diftitox
FN1	HNSC	Aldesleukin
FN1	HNSC	Basiliximab
FN1	HNSC	Daclizumab
FN1	HNSC	Hyaluronic acid
FN1	HNSC	Anti-thymocyte Globulin (Rabbit)
FN1	HNSC	Caffeine
FN1	HNSC	Dalfampridine
FN1	HNSC	Doxapram
FN1	HNSC	Halothane
FN1	HNSC	Vitamin C
FN1	HNSC	Bleomycin
FN1	HNSC	Amphetamine
FN1	HNSC	Phentermine
FN1	HNSC	Procaine
FN1	HNSC	Tranylcypromine
FN1	HNSC	Minaprine
FN1	HNSC	Zonisamide
FN1	HNSC	Selegiline
FN1	HNSC	Procarbazine
FN1	HNSC	Moclobemide
FN1	HNSC	Isocarboxazid
FN1	HNSC	Ephedra
FN1	HNSC	Methamphetamine
FN1	HNSC	Pargyline
FN1	HNSC	Flavin adenine dinucleotide
FN1	HNSC	Afamelanotide
FN1	HNSC	Marimastat
FN1	HNSC	Vitamin E
FN1	HNSC	Erlotinib
FN1	HNSC	Estradiol
FN1	HNSC	Ethinyl Estradiol
FN1	HNSC	Rifampicin
FN1	HNSC	Rifaximin
FN1	HNSC	Paclitaxel
FN1	HNSC	Docetaxel
FN1	HNSC	Prasterone
FN1	HNSC	Rilpivirine
FN1	HNSC	Tofisopam
FN1	HNSC	Sildenafil
FN1	HNSC	Theophylline
FN1	HNSC	Pentoxifylline
FN1	HNSC	Tadalafil
FN1	HNSC	Vardenafil
FN1	HNSC	Dipyridamole
FN1	HNSC	Avanafil
FN1	HNSC	Udenafil
FN1	HNSC	Aminosalicylic Acid
FN1	HNSC	Nimesulide
FN1	HNSC	Ethanol
FN1	HNSC	Tramadol
FN1	HNSC	Guanadrel
FN1	HNSC	Reboxetine
FN1	HNSC	Venlafaxine
FN1	HNSC	Atomoxetine
FN1	HNSC	Amitriptyline
FN1	HNSC	Protriptyline
FN1	HNSC	Mirtazapine
FN1	HNSC	Loxapine
FN1	HNSC	Methylphenidate
FN1	HNSC	Pethidine
FN1	HNSC	Imipramine
FN1	HNSC	Duloxetine
FN1	HNSC	Dextromethorphan
FN1	HNSC	Nortriptyline
FN1	HNSC	Amoxapine
FN1	HNSC	Mazindol
FN1	HNSC	Ergotamine
FN1	HNSC	Paroxetine
FN1	HNSC	Trimipramine
FN1	HNSC	Phenmetrazine
FN1	HNSC	Cocaine
FN1	HNSC	Maprotiline
FN1	HNSC	Diethylpropion
FN1	HNSC	Dopamine
FN1	HNSC	Sibutramine
FN1	HNSC	Chlorphenamine
FN1	HNSC	Doxepin
FN1	HNSC	Nefazodone
FN1	HNSC	Desipramine
FN1	HNSC	Bupropion
FN1	HNSC	Guanethidine
FN1	HNSC	Orphenadrine
FN1	HNSC	Escitalopram
FN1	HNSC	Ketamine
FN1	HNSC	Clomipramine
FN1	HNSC	Ephedrine
FN1	HNSC	Ginkgo biloba
FN1	HNSC	Dextroamphetamine
FN1	HNSC	Phendimetrazine
FN1	HNSC	Debrisoquin
FN1	HNSC	Milnacipran
FN1	HNSC	Mianserin
FN1	HNSC	Tapentadol
FN1	HNSC	Desvenlafaxine
FN1	HNSC	Dexmethylphenidate
FN1	HNSC	Levonordefrin
FN1	HNSC	Levomilnacipran
FN1	HNSC	Sulfasalazine
FN1	HNSC	Ridogrel
FN1	HNSC	Etanercept
FN1	HNSC	Irinotecan
FN1	HNSC	Topotecan
FN1	HNSC	Lucanthone
FN1	HNSC	Sodium stibogluconate
FN1	HNSC	Menthol
FN1	HNSC	Miglustat
FN1	HNSC	Eliglustat
TNN	HNSC	Becaplermin
TNN	HNSC	Bacitracin
TNN	HNSC	Ocriplasmin
TNN	HNSC	Sipuleucel-T
TNN	HNSC	Adenosine triphosphate
TNN	HNSC	L-Aspartic Acid
TNN	HNSC	L-Asparagine
TNN	HNSC	Cetuximab
TNN	HNSC	Etanercept
TNN	HNSC	Adalimumab
TNN	HNSC	Abciximab
TNN	HNSC	Gemtuzumab ozogamicin
TNN	HNSC	Trastuzumab
TNN	HNSC	Rituximab
TNN	HNSC	Basiliximab
TNN	HNSC	Muromonab
TNN	HNSC	Ibritumomab tiuxetan
TNN	HNSC	Tositumomab
TNN	HNSC	Alemtuzumab
TNN	HNSC	Alefacept
TNN	HNSC	Efalizumab
TNN	HNSC	Natalizumab
TNN	HNSC	Palivizumab
TNN	HNSC	Daclizumab
TNN	HNSC	Bevacizumab
TNN	HNSC	C1 Esterase Inhibitor (Human)
TNN	HNSC	C1 Esterase Inhibitor (Recombinant)
TNN	HNSC	Immune Globulin Human
TNN	HNSC	Ibutilide
TNN	HNSC	Nimodipine
TNN	HNSC	Spironolactone
TNN	HNSC	Magnesium Sulfate
TNN	HNSC	Verapamil
TNN	HNSC	Ethanol
TNN	HNSC	Dronedarone
TNN	HNSC	Creatine
TNN	HNSC	Insulin Human
TNN	HNSC	Insulin Pork
TNN	HNSC	Montelukast
TNN	HNSC	Zafirlukast
TNN	HNSC	Cinalukast
TNN	HNSC	Nedocromil
TNN	HNSC	Pranlukast
TNN	HNSC	Guanidine
TNN	HNSC	L-Proline
TNN	HNSC	Diethylstilbestrol
TNN	HNSC	Conjugated Equine Estrogens
TNN	HNSC	Etonogestrel
TNN	HNSC	Desogestrel
TNN	HNSC	Levonorgestrel
TNN	HNSC	Progesterone
TNN	HNSC	Raloxifene
TNN	HNSC	Toremifene
TNN	HNSC	Medroxyprogesterone acetate
TNN	HNSC	Estrone
TNN	HNSC	Tamoxifen
TNN	HNSC	Estradiol
TNN	HNSC	Ethynodiol diacetate
TNN	HNSC	Clomifene
TNN	HNSC	Dienestrol
TNN	HNSC	Fulvestrant
TNN	HNSC	Norgestimate
TNN	HNSC	Ethinyl Estradiol
TNN	HNSC	Melatonin
TNN	HNSC	Trilostane
TNN	HNSC	Naloxone
TNN	HNSC	Fluoxymesterone
TNN	HNSC	Estramustine
TNN	HNSC	Mestranol
TNN	HNSC	Danazol
TNN	HNSC	Allylestrenol
TNN	HNSC	Prasterone
TNN	HNSC	Estriol
TNN	HNSC	Estrone sulfate
TNN	HNSC	Quinestrol
TNN	HNSC	Ospemifene
TNN	HNSC	Lasofoxifene
TNN	HNSC	Bazedoxifene
TNN	HNSC	Tibolone
TNN	HNSC	Synthetic Conjugated Estrogens, A
TNN	HNSC	Synthetic Conjugated Estrogens, B
TNN	HNSC	Anti-thymocyte Globulin (Rabbit)
TNN	HNSC	Niacin
TNN	HNSC	Eletriptan
TNN	HNSC	Ziprasidone
TNN	HNSC	Methysergide
TNN	HNSC	Olanzapine
TNN	HNSC	Clozapine
TNN	HNSC	Loxapine
TNN	HNSC	Ergoloid mesylate
TNN	HNSC	Ketamine
TNN	HNSC	Quetiapine
TNN	HNSC	Aripiprazole
TNN	HNSC	Interferon gamma-1b
TNN	HNSC	Simvastatin
TNN	HNSC	Ruxolitinib
TNN	HNSC	Tofacitinib
TNN	HNSC	L-Lysine
TNN	HNSC	Marimastat
TNN	HNSC	Cyanocobalamin
TNN	HNSC	Hydroxocobalamin
TNN	HNSC	Adenosine monophosphate
TNN	HNSC	Aminosalicylic Acid
TNN	HNSC	Nimesulide
TNN	HNSC	Acetylsalicylic acid
TNN	HNSC	Bortezomib
TNN	HNSC	Carfilzomib
TNN	HNSC	Caffeine
TNN	HNSC	Dantrolene
TNN	HNSC	Suramin
TNN	HNSC	Tetracaine
TNN	HNSC	Valproic Acid
TNN	HNSC	Lamotrigine
TNN	HNSC	Propofol
TNN	HNSC	Zonisamide
TNN	HNSC	Bendroflumethiazide
TNN	HNSC	Metolazone
TNN	HNSC	Benzthiazide
TNN	HNSC	Chlorothiazide
TNN	HNSC	Hydrochlorothiazide
TNN	HNSC	Diazoxide
TNN	HNSC	Polythiazide
TNN	HNSC	Quinethazone
TNN	HNSC	L-Carnitine
TNN	HNSC	Amlodipine
TNN	HNSC	Chlorpromazine
TNN	HNSC	Desipramine
TNN	HNSC	L-Valine
ROCK1	HNSC	Isopropyl Alcohol
ROCK1	HNSC	Trimethadione
ROCK1	HNSC	Spironolactone
ROCK1	HNSC	Cinnarizine
ROCK1	HNSC	Ethosuximide
ROCK1	HNSC	Verapamil
ROCK1	HNSC	Zonisamide
ROCK1	HNSC	Flunarizine
ROCK1	HNSC	Methsuximide
ROCK1	HNSC	Dronabinol
ROCK1	HNSC	Nabilone
ROCK1	HNSC	Rimonabant
ROCK1	HNSC	Ziprasidone
ROCK1	HNSC	Cabergoline
ROCK1	HNSC	Ropinirole
ROCK1	HNSC	Olanzapine
ROCK1	HNSC	Mirtazapine
ROCK1	HNSC	Loxapine
ROCK1	HNSC	Pramipexole
ROCK1	HNSC	Imipramine
ROCK1	HNSC	Chlorpromazine
ROCK1	HNSC	Lisuride
ROCK1	HNSC	Ergotamine
ROCK1	HNSC	Apomorphine
ROCK1	HNSC	Trimipramine
ROCK1	HNSC	Fenoldopam
ROCK1	HNSC	Dopamine
ROCK1	HNSC	Pergolide
ROCK1	HNSC	Bromocriptine
ROCK1	HNSC	Quetiapine
ROCK1	HNSC	Levodopa
ROCK1	HNSC	Aripiprazole
ROCK1	HNSC	Methotrimeprazine
ROCK1	HNSC	Zuclopenthixol
ROCK1	HNSC	Rotigotine
ROCK1	HNSC	Mianserin
ROCK1	HNSC	Coagulation factor VIIa Recombinant Human
ROCK1	HNSC	Drotrecogin alfa
ROCK1	HNSC	Coagulation Factor IX (Recombinant)
ROCK1	HNSC	Menadione
ROCK1	HNSC	Phylloquinone
ROCK1	HNSC	Anisindione
ROCK1	HNSC	Niacin
ROCK1	HNSC	Anti-thymocyte Globulin (Rabbit)
ROCK1	HNSC	Yohimbine
ROCK1	HNSC	Dofetilide
ROCK1	HNSC	L-Leucine
ROCK1	HNSC	L-Methionine
ROCK1	HNSC	Nitroxoline
ROCK1	HNSC	Cyanocobalamin
ROCK1	HNSC	Hydroxocobalamin
ROCK1	HNSC	Hyaluronic acid
ROCK1	HNSC	Dicoumarol
ROCK1	HNSC	Flavin adenine dinucleotide
ROCK1	HNSC	Olaparib
ROCK1	HNSC	Caffeine
ROCK1	HNSC	L-Proline
ROCK1	HNSC	Adapalene
ROCK1	HNSC	Bexarotene
ROCK1	HNSC	Acitretin
ROCK1	HNSC	Alitretinoin
ROCK1	HNSC	Tretinoin
ROCK1	HNSC	Tazarotene
ROCK1	HNSC	Elotuzumab
ROCK1	HNSC	Irinotecan
ROCK1	HNSC	Topotecan
ROCK1	HNSC	Lucanthone
ROCK1	HNSC	Sodium stibogluconate
ROCK1	HNSC	Moxifloxacin
ROCK1	HNSC	Amsacrine
ROCK1	HNSC	Dexrazoxane
ROCK1	HNSC	Valrubicin
ROCK1	HNSC	Teniposide
ROCK1	HNSC	Epirubicin
ROCK1	HNSC	Enoxacin
ROCK1	HNSC	Pefloxacin
ROCK1	HNSC	Ciprofloxacin
ROCK1	HNSC	Trovafloxacin
ROCK1	HNSC	Daunorubicin
ROCK1	HNSC	Etoposide
ROCK1	HNSC	Dactinomycin
ROCK1	HNSC	Lomefloxacin
ROCK1	HNSC	Doxorubicin
ROCK1	HNSC	Norfloxacin
ROCK1	HNSC	Levofloxacin
ROCK1	HNSC	Ofloxacin
ROCK1	HNSC	Idarubicin
ROCK1	HNSC	Podofilox
ROCK1	HNSC	Mitoxantrone
ROCK1	HNSC	Sparfloxacin
ROCK1	HNSC	Fleroxacin
ROCK1	HNSC	Amrubicin
ROCK1	HNSC	Finafloxacin
ROCK1	HNSC	L-Valine
PTK2	HNSC	Crofelemer
PTK2	HNSC	Insulin Human
PTK2	HNSC	Insulin Pork
PTK2	HNSC	Alpha-Linolenic Acid
PTK2	HNSC	Glimepiride
PTK2	HNSC	Ibutilide
PTK2	HNSC	Verapamil
PTK2	HNSC	Levosimendan
PTK2	HNSC	Glyburide
PTK2	HNSC	Diazoxide
PTK2	HNSC	Thiamylal
PTK2	HNSC	Yohimbine
PTK2	HNSC	L-Ornithine
PTK2	HNSC	Caffeine
PTK2	HNSC	Dyphylline
PTK2	HNSC	Ketotifen
FLT1	HNSC	Pyruvic acid
FLT1	HNSC	L-Alanine
FLT1	HNSC	Valproic Acid
FLT1	HNSC	Phenelzine
FLT1	HNSC	Vigabatrin
FLT1	HNSC	Choline
FLT1	HNSC	Dipivefrin
FLT1	HNSC	Gallamine Triethiodide
FLT1	HNSC	Pyridostigmine
FLT1	HNSC	Galantamine
FLT1	HNSC	Isoflurophate
FLT1	HNSC	Pralidoxime
FLT1	HNSC	Minaprine
FLT1	HNSC	Donepezil
FLT1	HNSC	Demecarium
FLT1	HNSC	Physostigmine
FLT1	HNSC	Rivastigmine
FLT1	HNSC	Edrophonium
FLT1	HNSC	Ambenonium
FLT1	HNSC	Tubocurarine
FLT1	HNSC	Decamethonium
FLT1	HNSC	Ephedrine
FLT1	HNSC	Neostigmine
FLT1	HNSC	Acetylcholine
FLT1	HNSC	Dimetacrine
FLT1	HNSC	Isopropyl Alcohol
FLT1	HNSC	Vitamin E
FLT1	HNSC	Masoprocol
FLT1	HNSC	Aminosalicylic Acid
FLT1	HNSC	Mesalazine
FLT1	HNSC	Montelukast
FLT1	HNSC	Diclofenac
FLT1	HNSC	Diethylcarbamazine
FLT1	HNSC	Zileuton
FLT1	HNSC	Sulfasalazine
FLT1	HNSC	Meclofenamic acid
FLT1	HNSC	Balsalazide
FLT1	HNSC	Minocycline
FLT1	HNSC	Caffeine
FLT1	HNSC	Nimodipine
FLT1	HNSC	Spironolactone
FLT1	HNSC	Cinnarizine
FLT1	HNSC	Verapamil
FLT1	HNSC	Dronedarone
FLT1	HNSC	Clevidipine
FLT1	HNSC	Isradipine
FLT1	HNSC	Amlodipine
FLT1	HNSC	Nisoldipine
FLT1	HNSC	Magnesium Sulfate
FLT1	HNSC	Ethanol
FLT1	HNSC	Felodipine
FLT1	HNSC	Nitrendipine
FLT1	HNSC	Nifedipine
FLT1	HNSC	Nilvadipine
FLT1	HNSC	L-Aspartic Acid
FLT1	HNSC	Oseltamivir
FLT1	HNSC	L-Carnitine
FLT1	HNSC	Probucol
FLT1	HNSC	Cholic Acid
FLT1	HNSC	Cyclandelate
FLT1	HNSC	Nicotine
FLT1	HNSC	Dextromethorphan
FLT1	HNSC	Pentolinium
FLT1	HNSC	Bupropion
FLT1	HNSC	Levomethadyl Acetate
FLT1	HNSC	Varenicline
FLT1	HNSC	Cytisine
FLT1	HNSC	Hydroxocobalamin
FLT1	HNSC	Mitotane
FLT1	HNSC	Metyrapone
FLT1	HNSC	Atorvastatin
FLT1	HNSC	Sitagliptin
FLT1	HNSC	Vildagliptin
FLT1	HNSC	Alogliptin
FLT1	HNSC	Saxagliptin
FLT1	HNSC	Linagliptin
FLT1	HNSC	Lepirudin
FLT1	HNSC	Bivalirudin
FLT1	HNSC	Drotrecogin alfa
FLT1	HNSC	Coagulation Factor IX (Recombinant)
FLT1	HNSC	Menadione
FLT1	HNSC	Argatroban
FLT1	HNSC	Proflavine
FLT1	HNSC	Suramin
FLT1	HNSC	Ximelagatran
FLT1	HNSC	Thrombomodulin Alfa
FLT1	HNSC	C1 Esterase Inhibitor (Human)
FLT1	HNSC	Dabigatran etexilate
FLT1	HNSC	C1 Esterase Inhibitor (Recombinant)
FLT1	HNSC	Glycine
FLT1	HNSC	Suvorexant
FLT1	HNSC	Azathioprine
FLT1	HNSC	Mercaptopurine
FLT1	HNSC	Hyaluronic acid
FLT1	HNSC	Insulin Human
FLT1	HNSC	Insulin Lispro
FLT1	HNSC	Insulin Glargine
FLT1	HNSC	Insulin Pork
FLT1	HNSC	Mecasermin
FLT1	HNSC	Insulin Aspart
FLT1	HNSC	Insulin Detemir
FLT1	HNSC	Insulin Glulisine
FLT1	HNSC	Insulin Degludec
FLT1	HNSC	Dalfampridine
FLT1	HNSC	Ibutilide
FLT1	HNSC	Prazosin
FLT1	HNSC	Doxazosin
FLT1	HNSC	Miconazole
FLT1	HNSC	Terazosin
FLT1	HNSC	Doxapram
FLT1	HNSC	Halothane
FLT1	HNSC	Procaine
FLT1	HNSC	Griseofulvin
FLT1	HNSC	Estramustine
FLT1	HNSC	Paclitaxel
FLT1	HNSC	Docetaxel
FLT1	HNSC	Marimastat
FLT1	HNSC	Tetrahydrofolic acid
FLT1	HNSC	L-Arginine
FLT1	HNSC	L-Citrulline
FLT1	HNSC	Sapropterin
FLT1	HNSC	Apremilast
FLT1	HNSC	Succinic acid
FLT1	HNSC	Tofisopam
FLT1	HNSC	Adenosine monophosphate
FLT1	HNSC	Dyphylline
FLT1	HNSC	Ketotifen
FLT1	HNSC	Iloprost
FLT1	HNSC	Roflumilast
FLT1	HNSC	Crisaborole
FLT1	HNSC	Ibudilast
FLT1	HNSC	Sildenafil
FLT1	HNSC	Theophylline
FLT1	HNSC	Pentoxifylline
FLT1	HNSC	Tadalafil
FLT1	HNSC	Vardenafil
FLT1	HNSC	Dipyridamole
FLT1	HNSC	Avanafil
FLT1	HNSC	Udenafil
FLT1	HNSC	Cefazolin
FLT1	HNSC	Sodium Tetradecyl Sulfate
FLT1	HNSC	Alendronic acid
FLT1	HNSC	L-Proline
FLT1	HNSC	Imiquimod
FLT1	HNSC	Hydroxychloroquine
FLT1	HNSC	Irinotecan
FLT1	HNSC	Topotecan
FLT1	HNSC	Lucanthone
FLT1	HNSC	Sodium stibogluconate
FLT1	HNSC	Miglustat
FLT1	HNSC	Eliglustat
FLT4	HNSC	Isopropyl Alcohol
FLT4	HNSC	Salmon Calcitonin
FLT4	HNSC	Pramlintide
FLT4	HNSC	Antihemophilic Factor (Recombinant)
FLT4	HNSC	Tenecteplase
FLT4	HNSC	Chloramphenicol
FLT4	HNSC	Montelukast
FLT4	HNSC	Zafirlukast
FLT4	HNSC	Cinalukast
FLT4	HNSC	Nedocromil
FLT4	HNSC	Pranlukast
FLT4	HNSC	Bosentan
FLT4	HNSC	Sitaxentan
FLT4	HNSC	Ambrisentan
FLT4	HNSC	Macitentan
FLT4	HNSC	Drotrecogin alfa
FLT4	HNSC	Thrombomodulin Alfa
FLT4	HNSC	Hyaluronic acid
FLT4	HNSC	Azathioprine
FLT4	HNSC	Mercaptopurine
FLT4	HNSC	Palifermin
FLT4	HNSC	Eletriptan
FLT4	HNSC	Methysergide
FLT4	HNSC	Zolmitriptan
FLT4	HNSC	Sumatriptan
FLT4	HNSC	Ergotamine
FLT4	HNSC	Naratriptan
FLT4	HNSC	Rizatriptan
FLT4	HNSC	Ergoloid mesylate
FLT4	HNSC	Ketamine
FLT4	HNSC	Mianserin
FLT4	HNSC	Dalfampridine
FLT4	HNSC	Yohimbine
FLT4	HNSC	Ethanol
FLT4	HNSC	Glyburide
FLT4	HNSC	Procaine
FLT4	HNSC	Miconazole
FLT4	HNSC	L-Aspartic Acid
FLT4	HNSC	Marimastat
FLT4	HNSC	Cyanocobalamin
FLT4	HNSC	L-Methionine
FLT4	HNSC	Hydroxocobalamin
FLT4	HNSC	Tretinoin
FLT4	HNSC	Dexamethasone
FLT4	HNSC	Succinic acid
FLT4	HNSC	Insulin Human
FLT4	HNSC	Insulin Pork
FLT4	HNSC	Adenosine monophosphate
FLT4	HNSC	Caffeine
FLT4	HNSC	Theophylline
FLT4	HNSC	Dyphylline
FLT4	HNSC	Pentoxifylline
FLT4	HNSC	Enprofylline
FLT4	HNSC	Ketotifen
FLT4	HNSC	Iloprost
FLT4	HNSC	Papaverine
FLT4	HNSC	Theobromine
FLT4	HNSC	Amrinone
FLT4	HNSC	Roflumilast
FLT4	HNSC	Crisaborole
FLT4	HNSC	Ibudilast
FLT4	HNSC	Apremilast
FLT4	HNSC	Choline
FLT4	HNSC	Phosphatidyl serine
FLT4	HNSC	Adapalene
FLT4	HNSC	Acitretin
FLT4	HNSC	Alitretinoin
FLT4	HNSC	Tazarotene
FLT4	HNSC	Bexarotene
FLT4	HNSC	Etodolac
FLT4	HNSC	Fingolimod
FLT4	HNSC	L-Proline
FLT4	HNSC	Irinotecan
FLT4	HNSC	Topotecan
FLT4	HNSC	Lucanthone
FLT4	HNSC	Sodium stibogluconate
FLNC	HNSC	Biotin
FLNC	HNSC	Adenine
FLNC	HNSC	L-Isoleucine
FLNC	HNSC	Valproic Acid
FLNC	HNSC	Adenosine triphosphate
FLNC	HNSC	Isopropyl Alcohol
FLNC	HNSC	L-Aspartic Acid
FLNC	HNSC	Caffeine
FLNC	HNSC	Salmon Calcitonin
FLNC	HNSC	Pramlintide
FLNC	HNSC	Creatine
FLNC	HNSC	Insulin Human
FLNC	HNSC	Insulin Pork
FLNC	HNSC	Montelukast
FLNC	HNSC	Zafirlukast
FLNC	HNSC	Cinalukast
FLNC	HNSC	Nedocromil
FLNC	HNSC	Pranlukast
FLNC	HNSC	Regorafenib
FLNC	HNSC	Vitamin C
FLNC	HNSC	Cetuximab
FLNC	HNSC	Etanercept
FLNC	HNSC	Immune Globulin Human
FLNC	HNSC	Adalimumab
FLNC	HNSC	Abciximab
FLNC	HNSC	Gemtuzumab ozogamicin
FLNC	HNSC	Trastuzumab
FLNC	HNSC	Rituximab
FLNC	HNSC	Basiliximab
FLNC	HNSC	Muromonab
FLNC	HNSC	Ibritumomab tiuxetan
FLNC	HNSC	Tositumomab
FLNC	HNSC	Alemtuzumab
FLNC	HNSC	Alefacept
FLNC	HNSC	Efalizumab
FLNC	HNSC	Anti-thymocyte Globulin (Rabbit)
FLNC	HNSC	Natalizumab
FLNC	HNSC	Palivizumab
FLNC	HNSC	Daclizumab
FLNC	HNSC	Bevacizumab
FLNC	HNSC	Sucralfate
FLNC	HNSC	Lorazepam
FLNC	HNSC	Ethchlorvynol
FLNC	HNSC	Enflurane
FLNC	HNSC	Temazepam
FLNC	HNSC	Butabarbital
FLNC	HNSC	Butalbital
FLNC	HNSC	Topiramate
FLNC	HNSC	Etomidate
FLNC	HNSC	Talbutal
[truncated: 100,707 more rows]
