# Supplementary material for: SL-BioDP: Multi-Cancer Interactive Tool for Prediction of Synthetic Lethality and Response to Cancer Treatment
Source: Cancers (Basel). 2019 Oct 29;11(11):1682. doi: 10.3390/cancers11111682 (PMC6895978; doi:10.3390/cancers11111682)
Supplement: Supplementary file 1 [file cancers-11-01682-s001.zip › Supplementary table_S4_DrugDensitivity.xlsx]

## Sheet: SLDrugSensitivity_AllCancer
#Supplementary table 3. Primary cancer genes and drugs sensitive to the cancer cell lines carrying mutation in the primary genes
Primary Gene (mut)	Drug	Pval_DrugSensitivity	cancer
PTEN	Tretinoin	1.26761e-06	GBM
PTEN	Tretinoin	1.26761e-06	HNSC
PTEN	Tretinoin	1.26761e-06	BRCA
PTEN	Tretinoin	1.26761e-06	LIHC
PTEN	Tretinoin	1.26761e-06	UCEC
PTEN	Tretinoin	1.26761e-06	CESC
ATR	Sorafenib	5.33441e-05	GBM
ATR	Sorafenib	5.33441e-05	BRCA
ATR	Sorafenib	5.33441e-05	SKCM
ATR	Sorafenib	5.33441e-05	UCEC
ATR	Sunitinib	0.00029371	GBM
ATR	Sunitinib	0.00029371	BRCA
ATR	Sunitinib	0.00029371	SKCM
ATR	Sunitinib	0.00029371	UCEC
ATRX	Sorafenib	4.42458e-07	GBM
ATRX	Sunitinib	5.41696e-06	GBM
ATRX	Pazopanib	2.34715e-15	GBM
ATRX	Tamoxifen	0.00169558	GBM
ATRX	Tamoxifen	0.00169558	LGG
IDH1	Dasatinib	0.000179711	GBM
IDH1	Dasatinib	0.000179711	SKCM
IDH1	Dasatinib	0.000179711	LIHC
IDH2	Vinblastine	0.000270606	LGG
HGF	Olaparib	0.000816623	HNSC
HGF	Olaparib	0.000816623	UCEC
FN1	Docetaxel	1.2628e-08	HNSC
FN1	Docetaxel	1.2628e-08	SKCM
FN1	Docetaxel	1.2628e-08	LIHC
TNN	Tamoxifen	2.39311e-05	HNSC
TNN	Tamoxifen	2.39311e-05	SKCM
TNN	Ruxolitinib	0.00164763	HNSC
TNN	Ruxolitinib	0.00164763	LUAD
TNN	Ruxolitinib	0.00164763	LUSC
TNN	Ruxolitinib	0.00164763	BRCA
TNN	Ruxolitinib	0.00164763	KIRC
TNN	Ruxolitinib	0.00164763	UCEC
TNN	Bortezomib	0.00628981	HNSC
TNN	Bortezomib	0.00628981	BRCA
TNN	Bortezomib	0.00628981	UCEC
FLT4	Tretinoin	2.40791e-06	HNSC
FLT4	Tretinoin	2.40791e-06	LUAD
FLT4	Tretinoin	2.40791e-06	SKCM
FLT4	Tretinoin	2.40791e-06	PAAD
FLNA	Sorafenib	0.000825712	HNSC
FLNA	Sorafenib	0.000825712	LUSC
FLNA	Sorafenib	0.000825712	BRCA
FLNA	Pazopanib	0.000771188	HNSC
FLNA	Pazopanib	0.000771188	LUSC
FLNA	Pazopanib	0.000771188	BRCA
FLNA	Pazopanib	0.000771188	BLCA
FLNB	Tretinoin	0.000523613	HNSC
FLNB	Tretinoin	0.000523613	BRCA
FLNB	Tretinoin	0.000523613	KIRC
FLNB	Tretinoin	0.000523613	UCEC
MYLK	Tretinoin	2.07316e-17	HNSC
MYLK	Tretinoin	2.07316e-17	LUAD
MYLK	Tretinoin	2.07316e-17	SKCM
MYLK	Tretinoin	2.07316e-17	KIRC
MYLK	Paclitaxel	0.000397331	HNSC
MYLK	Paclitaxel	0.000397331	BRCA
MYLK	Paclitaxel	0.000397331	UCEC
RASGRF1	Tretinoin	2.90937e-09	HNSC
RASGRF1	Tretinoin	2.90937e-09	BRCA
ITGA10	Imatinib	1.37783e-05	HNSC
ITGA10	Imatinib	1.37783e-05	LUAD
ITGA10	Imatinib	1.37783e-05	LUSC
ITGA10	Imatinib	1.37783e-05	BRCA
ITGA10	Imatinib	1.37783e-05	KIRC
ITGA10	Imatinib	1.37783e-05	UCEC
ITGA10	Erlotinib	0.00690793	HNSC
ITGA10	Erlotinib	0.00690793	KIRC
ITGA10	Docetaxel	1.29751e-05	HNSC
ITGA10	Docetaxel	1.29751e-05	KIRC
ROCK2	Sunitinib	0.00198577	HNSC
ROCK2	Sunitinib	0.00198577	SKCM
ROCK2	Sunitinib	0.00198577	UCEC
ROCK2	Vinblastine	0.00591447	HNSC
ROCK2	Vinblastine	0.00591447	BRCA
ROCK2	Vinblastine	0.00591447	SKCM
ROCK2	Vinblastine	0.00591447	UCEC
TLN1	Dabrafenib	0.00726224	HNSC
TLN1	Dabrafenib	0.00726224	BRCA
TLN1	Dabrafenib	0.00726224	LIHC
TLN1	Dabrafenib	0.00726224	UCEC
PDGFRB	Sorafenib	3.12207e-06	HNSC
PDGFRB	Sorafenib	3.12207e-06	UCEC
ITGB6	Tamoxifen	5.4688e-05	HNSC
ITGB6	Tamoxifen	5.4688e-05	BRCA
ITGB6	Tamoxifen	5.4688e-05	SKCM
ITGB6	Tamoxifen	5.4688e-05	UCEC
ITGB6	Tretinoin	7.28117e-07	HNSC
ITGB6	Tretinoin	7.28117e-07	BRCA
ITGB6	Tretinoin	7.28117e-07	SKCM
AKT3	Bosutinib	0.00318912	HNSC
AKT3	Bosutinib	0.00318912	LUAD
AKT3	Ponatinib	1.14719e-17	HNSC
AKT3	Ponatinib	1.14719e-17	LUAD
PAK7	Paclitaxel	0.00558517	HNSC
PAK7	Paclitaxel	0.00558517	LUAD
PAK7	Paclitaxel	0.00558517	LIHC
PAK7	Paclitaxel	0.00558517	UCEC
PDGFRA	Paclitaxel	7.37566e-07	HNSC
PDGFRA	Paclitaxel	7.37566e-07	LUAD
PDGFRA	Paclitaxel	7.37566e-07	UCEC
PDGFRA	Docetaxel	7.57268e-11	HNSC
PDGFRA	Docetaxel	7.57268e-11	LUAD
PDGFRA	Docetaxel	7.57268e-11	UCEC
KDR	Gemcitabine	5.8222e-08	HNSC
KDR	Gemcitabine	5.8222e-08	UCEC
KDR	Sorafenib	2.24794e-07	HNSC
KDR	Sorafenib	2.24794e-07	UCEC
KDR	Pazopanib	7.84326e-09	HNSC
KDR	Pazopanib	7.84326e-09	LUAD
KDR	Pazopanib	7.84326e-09	SKCM
KDR	Pazopanib	7.84326e-09	UCEC
KDR	Ponatinib	3.16e-21	HNSC
KDR	Ponatinib	3.16e-21	LUAD
KDR	Ponatinib	3.16e-21	SKCM
KDR	Ponatinib	3.16e-21	UCEC
KDR	Olaparib	4.0862e-08	HNSC
KDR	Olaparib	4.0862e-08	UCEC
KDR	Tamoxifen	1.02353e-06	HNSC
KDR	Tamoxifen	1.02353e-06	LUSC
KDR	Tamoxifen	1.02353e-06	UCEC
KDR	Vinblastine	4.67408e-06	HNSC
KDR	Vinblastine	4.67408e-06	SKCM
KDR	Vinblastine	4.67408e-06	UCEC
RAC1	Dasatinib	4.15712e-12	HNSC
SOS1	Belinostat	1.02053e-07	HNSC
SOS1	Belinostat	1.02053e-07	LIHC
SOS1	Belinostat	1.02053e-07	UCEC
MAPK1	Dasatinib	1.62772e-52	HNSC
MAPK1	Nilotinib	0.000407734	HNSC
MAPK1	Bosutinib	5.04686e-05	HNSC
MAPK1	Ponatinib	0.00574881	HNSC
MAPK1	Palbociclib	2.34069e-09	HNSC
MAPK1	Olaparib	0.00747422	HNSC
EGF	Vorinostat	0.00736766	HNSC
EGF	Belinostat	6.22186e-09	HNSC
EGF	Paclitaxel	0.000488075	HNSC
EGF	Docetaxel	1.04504e-06	HNSC
PIK3CA	Tretinoin	6.39834e-10	HNSC
PIK3CA	Tretinoin	6.39834e-10	LIHC
PIK3CA	Tretinoin	6.39834e-10	COADREAD
PIK3CA	Tretinoin	6.39834e-10	BLCA
PIK3CA	Tretinoin	6.39834e-10	UCEC
PIK3CA	Ponatinib	1.26822e-15	HNSC
PIK3CA	Ponatinib	1.26822e-15	BRCA
PIK3CA	Ponatinib	1.26822e-15	SKCM
PIK3CA	Ponatinib	1.26822e-15	CESC
PIK3CA	Belinostat	9.88675e-06	HNSC
PIK3CA	Belinostat	9.88675e-06	BRCA
PIK3CA	Belinostat	9.88675e-06	LIHC
PIK3CA	Belinostat	9.88675e-06	COADREAD
PIK3CA	Belinostat	9.88675e-06	BLCA
PIK3CA	Belinostat	9.88675e-06	UCEC
PIK3CA	Belinostat	9.88675e-06	CESC
CHUK	Dasatinib	1.66789e-06	HNSC
CHUK	Dasatinib	1.66789e-06	LIHC
CHUK	Tamoxifen	4.251e-09	HNSC
RICTOR	Temsirolimus	0.00510364	HNSC
RICTOR	Temsirolimus	0.00510364	LUAD
RICTOR	Temsirolimus	0.00510364	UCEC
TSC2	Temsirolimus	0.00183464	HNSC
TSC2	Temsirolimus	0.00183464	LUSC
TSC2	Temsirolimus	0.00183464	LIHC
TSC2	Temsirolimus	0.00183464	KIRC
TSC2	Temsirolimus	0.00183464	CESC
TSC2	Vinblastine	2.60934e-05	HNSC
TSC2	Vinblastine	2.60934e-05	BRCA
TSC2	Vinblastine	2.60934e-05	SKCM
TSC2	Vinblastine	2.60934e-05	LIHC
RPS6KA6	Olaparib	8.33682e-05	HNSC
RPS6KA6	Olaparib	8.33682e-05	BRCA
RPS6KA6	Olaparib	8.33682e-05	LIHC
RPS6KA6	Olaparib	8.33682e-05	UCEC
RPS6KA6	Tamoxifen	0.00442972	HNSC
RPS6KA6	Tamoxifen	0.00442972	BRCA
RPS6KA6	Tamoxifen	0.00442972	UCEC
ULK1	Docetaxel	8.93943e-06	HNSC
ULK1	Docetaxel	8.93943e-06	SKCM
RPS6KB1	Cetuximab	4.41319e-16	HNSC
RPS6KB1	Paclitaxel	1.30952e-05	HNSC
RPS6KB1	Tamoxifen	5.17793e-19	HNSC
RPS6KA1	Bosutinib	1.54864e-05	HNSC
RPS6KA1	Bosutinib	1.54864e-05	BRCA
RPS6KA1	Tretinoin	1.5739e-09	HNSC
RPS6KA1	Tretinoin	1.5739e-09	BRCA
STRADA	Belinostat	2.81992e-05	HNSC
ATM	Tamoxifen	6.12301e-12	HNSC
ATM	Tamoxifen	6.12301e-12	LUAD
ATM	Tamoxifen	6.12301e-12	BRCA
ATM	Tamoxifen	6.12301e-12	SKCM
ATM	Tamoxifen	6.12301e-12	KIRC
ATM	Tamoxifen	6.12301e-12	UCEC
ATM	Tamoxifen	6.12301e-12	CESC
APAF1	Sorafenib	4.46795e-08	HNSC
APAF1	Sorafenib	4.46795e-08	BRCA
APAF1	Sunitinib	1.2853e-05	HNSC
APAF1	Sunitinib	1.2853e-05	BRCA
APAF1	Pazopanib	1.58457e-08	HNSC
APAF1	Pazopanib	1.58457e-08	BRCA
APAF1	Tamoxifen	1.29376e-08	HNSC
APAF1	Tamoxifen	1.29376e-08	BRCA
APAF1	Tamoxifen	1.29376e-08	UCEC
APAF1	Bosutinib	1.2754e-06	HNSC
APAF1	Bosutinib	1.2754e-06	BRCA
APAF1	Bosutinib	1.2754e-06	UCEC
APAF1	Vinblastine	4.15097e-05	HNSC
APAF1	Vinblastine	4.15097e-05	BRCA
APAF1	Vinblastine	4.15097e-05	UCEC
IL1RAP	Belinostat	0.00262098	HNSC
IL1RAP	Belinostat	0.00262098	UCEC
IRAK3	Dasatinib	0.00170179	HNSC
IRAK3	Dasatinib	0.00170179	SKCM
IRAK3	Dasatinib	0.00170179	UCEC
TP53	Tretinoin	0.00817679	HNSC
TP53	Tretinoin	0.00817679	SKCM
MAP3K1	Sorafenib	0.00446247	HNSC
MAP3K1	Sorafenib	0.00446247	BRCA
MAP3K1	Sorafenib	0.00446247	SKCM
MAP3K1	Sorafenib	0.00446247	KIRC
MAP3K1	Sorafenib	0.00446247	UCEC
MAP3K1	Sunitinib	1.00232e-05	HNSC
MAP3K1	Sunitinib	1.00232e-05	BRCA
MAP3K1	Sunitinib	1.00232e-05	SKCM
MAP3K1	Sunitinib	1.00232e-05	KIRC
MAP3K1	Sunitinib	1.00232e-05	UCEC
TGFBR2	Ruxolitinib	0.000452686	HNSC
TGFBR2	Ruxolitinib	0.000452686	SKCM
TGFBR2	Ruxolitinib	0.000452686	PAAD
TGFBR2	Ruxolitinib	0.000452686	CESC
TGFBR2	Dabrafenib	2.50041e-15	HNSC
TGFBR2	Dabrafenib	2.50041e-15	SKCM
TGFBR2	Dabrafenib	2.50041e-15	PAAD
MAP3K12	Sunitinib	8.7346e-06	HNSC
MAP3K12	Sunitinib	8.7346e-06	BRCA
MAP3K12	Pazopanib	0.000820635	HNSC
MAP3K12	Pazopanib	0.000820635	BRCA
MAP3K12	Tamoxifen	0.000754893	HNSC
MAP3K12	Tamoxifen	0.000754893	BRCA
MAP3K12	Vinblastine	0.000170427	HNSC
MAP3K12	Vinblastine	0.000170427	BRCA
FGFR3	Cetuximab	3.40412e-05	HNSC
FGFR3	Cetuximab	3.40412e-05	BLCA
TAB1	Ponatinib	7.92162e-12	HNSC
MAP4K4	Imatinib	6.26878e-05	HNSC
MAP4K4	Imatinib	6.26878e-05	BRCA
MAP4K4	Imatinib	6.26878e-05	SKCM
MAP4K4	Imatinib	6.26878e-05	UCEC
RPS6KA5	Belinostat	0.000644173	HNSC
CACNB2	Vorinostat	0.000861182	HNSC
CACNB2	Belinostat	3.01339e-13	HNSC
CACNB2	Docetaxel	0.00238611	HNSC
CACNB2	Docetaxel	0.00238611	SKCM
CACNB2	Olaparib	0.00143616	HNSC
CACNB2	Olaparib	0.00143616	SKCM
CACNA1F	Lenalidomide	0.000555519	HNSC
CACNA1F	Lenalidomide	0.000555519	BRCA
CACNA1F	Lenalidomide	0.000555519	UCEC
CACNA1F	Lenalidomide	0.000555519	CESC
MAP4K1	Dasatinib	0.000959539	HNSC
MAP4K1	Dasatinib	0.000959539	SKCM
CHEK2	Imatinib	0.00226212	HNSC
CHEK2	Imatinib	0.00226212	UCEC
CHEK2	Sunitinib	0.00822839	HNSC
CHEK2	Sunitinib	0.00822839	UCEC
CHEK2	Bexarotene	0.00298497	HNSC
CHEK2	Bexarotene	0.00298497	SKCM
AKAP9	Tamoxifen	0.00119184	HNSC
AKAP9	Tamoxifen	0.00119184	BRCA
AKAP9	Tamoxifen	0.00119184	UCEC
HSP90AA1	Dasatinib	0.00015803	HNSC
HSP90AA1	Dasatinib	0.00015803	LUAD
RB1	Dasatinib	8.61008e-33	HNSC
RB1	Dasatinib	8.61008e-33	LUSC
RB1	Dasatinib	8.61008e-33	BRCA
RB1	Dasatinib	8.61008e-33	UCEC
RB1	Dasatinib	8.61008e-33	CESC
RB1	Docetaxel	0.00785038	HNSC
RB1	Docetaxel	0.00785038	BLCA
RBL1	Belinostat	0.000313672	HNSC
RBL1	Belinostat	0.000313672	SKCM
RBL1	Belinostat	0.000313672	UCEC
RBL1	Imatinib	4.84728e-06	HNSC
RBL1	Imatinib	4.84728e-06	UCEC
RBL1	Nilotinib	5.57713e-05	HNSC
RBL1	Nilotinib	5.57713e-05	UCEC
BRCA1	Palbociclib	0.000245477	HNSC
BRCA1	Palbociclib	0.000245477	KIRC
BRCA1	Temsirolimus	0.000195402	HNSC
BRCA1	Temsirolimus	0.000195402	BRCA
BRCA1	Temsirolimus	0.000195402	KIRC
BRCA1	Tamoxifen	1.33696e-06	HNSC
BRCA1	Tamoxifen	1.33696e-06	BRCA
BRCA1	Tamoxifen	1.33696e-06	LIHC
BRCA1	Tamoxifen	1.33696e-06	KIRC
BRCA1	Tamoxifen	1.33696e-06	UCEC
BUB1B	Palbociclib	0.0012084	HNSC
BUB1B	Imatinib	4.93418e-09	HNSC
BUB1B	Imatinib	4.93418e-09	LUAD
BUB1B	Imatinib	4.93418e-09	BLCA
BUB1B	Imatinib	4.93418e-09	UCEC
BUB1B	Sunitinib	8.60734e-05	HNSC
BUB1B	Sunitinib	8.60734e-05	LUAD
BUB1B	Sunitinib	8.60734e-05	BLCA
BUB1B	Sunitinib	8.60734e-05	UCEC
BUB1B	Tamoxifen	0.000399432	HNSC
BUB1B	Tamoxifen	0.000399432	LUAD
BUB1B	Tamoxifen	0.000399432	SKCM
BUB1B	Tamoxifen	0.000399432	BLCA
BUB1B	Tamoxifen	0.000399432	UCEC
BUB1B	Vinblastine	1.60744e-05	HNSC
BUB1B	Vinblastine	1.60744e-05	BLCA
BUB1B	Vinblastine	1.60744e-05	UCEC
CCNA1	Palbociclib	0.00443053	HNSC
CCNA1	Palbociclib	0.00443053	KIRC
RAD50	Pazopanib	0.00273402	HNSC
RAD50	Pazopanib	0.00273402	BRCA
RAD50	Pazopanib	0.00273402	UCEC
ERCC4	Sorafenib	0.00194083	HNSC
ERCC4	Sorafenib	0.00194083	UCEC
ERCC5	Vorinostat	8.00264e-06	HNSC
ERCC5	Vorinostat	8.00264e-06	UCEC
ERCC5	Belinostat	0.000219929	HNSC
ERCC5	Belinostat	0.000219929	UCEC
FANCD2	Olaparib	0.00769466	HNSC
FANCD2	Olaparib	0.00769466	BRCA
FANCD2	Olaparib	0.00769466	UCEC
EP300	Ponatinib	0.000481951	HNSC
EPHA2	Belinostat	0.00414712	HNSC
EPHA2	Bortezomib	0.00154462	HNSC
FBXW7	Ponatinib	0.0059136	HNSC
FBXW7	Ponatinib	0.0059136	BRCA
FBXW7	Ponatinib	0.0059136	BLCA
FBXW7	Ponatinib	0.0059136	UCEC
FBXW7	Ponatinib	0.0059136	CESC
NOTCH1	Gemcitabine	0.00492945	HNSC
NOTCH1	Gemcitabine	0.00492945	CESC
NSD1	Sorafenib	9.79108e-05	HNSC
NSD1	Pazopanib	0.00107521	HNSC
NSD1	Axitinib	0.000645613	HNSC
NSD1	Belinostat	0.000994592	HNSC
MYLK	Imatinib	7.11841e-10	LUAD
MYLK	Imatinib	7.11841e-10	LUSC
MYLK	Imatinib	7.11841e-10	BRCA
MYLK	Imatinib	7.11841e-10	SKCM
MYLK	Imatinib	7.11841e-10	KIRC
MYLK	Imatinib	7.11841e-10	BLCA
MYLK	Imatinib	7.11841e-10	OV
MYLK	Imatinib	7.11841e-10	UCEC
MYLK	Sunitinib	9.06977e-06	LUAD
MYLK	Sunitinib	9.06977e-06	LUSC
MYLK	Sunitinib	9.06977e-06	BRCA
MYLK	Sunitinib	9.06977e-06	SKCM
MYLK	Sunitinib	9.06977e-06	KIRC
MYLK	Sunitinib	9.06977e-06	BLCA
MYLK	Sunitinib	9.06977e-06	OV
MYLK	Sunitinib	9.06977e-06	UCEC
MYLK	Belinostat	2.21626e-05	LUAD
MYLK	Belinostat	2.21626e-05	BRCA
MET	Sorafenib	3.65029e-06	LUAD
MET	Sorafenib	3.65029e-06	UCEC
MET	Dabrafenib	7.00607e-08	LUAD
MET	Dabrafenib	7.00607e-08	UCEC
AKT3	Pazopanib	4.98102e-09	LUAD
AKT3	Pazopanib	4.98102e-09	BRCA
PRKCB	Sorafenib	0.00242531	LUAD
PRKCB	Dabrafenib	1.54449e-05	LUAD
PRKCB	Olaparib	2.9216e-05	LUAD
PRKCB	Olaparib	2.9216e-05	SKCM
PRKCG	Olaparib	0.00100107	LUAD
PRKCG	Olaparib	0.00100107	SKCM
PRKCG	Olaparib	0.00100107	LIHC
KDR	Bosutinib	9.46161e-07	LUAD
KDR	Bosutinib	9.46161e-07	BLCA
KDR	Bosutinib	9.46161e-07	UCEC
IRS1	Ponatinib	9.64357e-05	LUAD
IRS1	Ponatinib	9.64357e-05	BRCA
IRS1	Ponatinib	9.64357e-05	UCEC
CHEK1	Cetuximab	2.18626e-06	LUAD
CHEK1	Tretinoin	3.22788e-05	LUAD
HSP90AA1	Dabrafenib	1.24879e-05	LUAD
HSP90AA1	Ponatinib	0.00133685	LUAD
HSP90AA1	Ponatinib	0.00133685	BLCA
RB1	Cetuximab	2.17341e-19	LUAD
CDC7	Dabrafenib	0.000136641	LUAD
CDC7	Dabrafenib	0.000136641	UCEC
BTRC	Cetuximab	5.18856e-05	LUAD
BTRC	Cetuximab	5.18856e-05	LIHC
BTRC	Cetuximab	5.18856e-05	KIRC
BTRC	Cetuximab	5.18856e-05	UCEC
BTRC	Dasatinib	0.00254686	LUAD
BTRC	Dasatinib	0.00254686	UCEC
BTRC	Trametinib	0.00542252	LUAD
MGA	Olaparib	9.38442e-05	LUAD
FLT1	Erlotinib	0.002451	LUSC
PTEN	Cetuximab	0.000327969	LUSC
ITGB4	Belinostat	1.52271e-08	LUSC
ITGB4	Belinostat	1.52271e-08	SKCM
ITGB4	Belinostat	1.52271e-08	UCEC
FANCM	Sorafenib	0.00169185	LUSC
FANCM	Sorafenib	0.00169185	BRCA
FANCM	Sunitinib	0.00492569	LUSC
FANCM	Sunitinib	0.00492569	BRCA
TNN	Olaparib	0.00380999	BRCA
TNN	Olaparib	0.00380999	SKCM
TNN	Olaparib	0.00380999	UCEC
FLNB	Belinostat	9.84373e-07	BRCA
FLNB	Belinostat	9.84373e-07	UCEC
ITGA10	Axitinib	2.04239e-07	BRCA
ITGA10	Axitinib	2.04239e-07	KIRC
ROCK2	Tamoxifen	5.91625e-05	BRCA
PTEN	Dasatinib	0.00138629	BRCA
PTEN	Dasatinib	0.00138629	LIHC
PTEN	Bosutinib	0.00107081	BRCA
PTEN	Bosutinib	0.00107081	KIRC
PTEN	Bosutinib	0.00107081	UCEC
TLN1	Sorafenib	0.00236277	BRCA
TLN1	Sorafenib	0.00236277	LIHC
TLN1	Sorafenib	0.00236277	UCEC
COL3A1	Vinblastine	0.00094587	BRCA
VAV1	Tamoxifen	4.67527e-05	BRCA
ITGB6	Ponatinib	0.00823644	BRCA
ITGB6	Ponatinib	0.00823644	SKCM
IRS1	Sorafenib	3.4686e-11	BRCA
NTRK1	Tretinoin	1.35176e-05	BRCA
NTRK1	Tretinoin	1.35176e-05	UCEC
TSC2	Tretinoin	3.89295e-25	BRCA
TSC2	Tretinoin	3.89295e-25	LIHC
TSC2	Tretinoin	3.89295e-25	KIRC
RPS6KA6	Tretinoin	9.81724e-11	BRCA
RPS6KA6	Tretinoin	9.81724e-11	UCEC
BID	Vinblastine	0.00127263	BRCA
ATM	Dabrafenib	4.11945e-09	BRCA
ATM	Dabrafenib	4.11945e-09	SKCM
ATM	Dabrafenib	4.11945e-09	LIHC
ATM	Dabrafenib	4.11945e-09	BLCA
ATM	Olaparib	5.69274e-05	BRCA
ATM	Bexarotene	1.42366e-06	BRCA
ATM	Bexarotene	1.42366e-06	SKCM
ATM	Bexarotene	1.42366e-06	LIHC
ATM	Bexarotene	1.42366e-06	UCEC
APAF1	Cabozantinib	0.00968263	BRCA
APAF1	Cabozantinib	0.00968263	UCEC
MAP3K5	Cetuximab	2.11074e-19	BRCA
MAP3K5	Afatinib	0.00242578	BRCA
MAP3K12	Ponatinib	0.000422576	BRCA
MAP2K4	Sunitinib	0.00125351	BRCA
MAP2K4	Sunitinib	0.00125351	UCEC
MAP2K4	Olaparib	0.00399144	BRCA
MAP2K4	Olaparib	0.00399144	UCEC
RAPGEF2	Belinostat	0.000402778	BRCA
RAPGEF2	Belinostat	0.000402778	UCEC
RAPGEF2	Sorafenib	0.00316787	BRCA
RAPGEF2	Sorafenib	0.00316787	KIRC
RAPGEF2	Sorafenib	0.00316787	UCEC
RAPGEF2	Cabozantinib	0.00400263	BRCA
RAPGEF2	Cabozantinib	0.00400263	KIRC
RAPGEF2	Cabozantinib	0.00400263	UCEC
RAPGEF2	Ponatinib	2.70348e-11	BRCA
RAPGEF2	Ponatinib	2.70348e-11	KIRC
RAPGEF2	Ponatinib	2.70348e-11	UCEC
CACNA1F	Sunitinib	3.2369e-06	BRCA
CACNA1F	Sunitinib	3.2369e-06	SKCM
BAI1	Sunitinib	0.0038451	BRCA
BAI1	Sunitinib	0.0038451	SKCM
BAI1	Sunitinib	0.0038451	UCEC
BAI1	Pazopanib	1.19791e-08	BRCA
BAI1	Pazopanib	1.19791e-08	SKCM
BAI1	Pazopanib	1.19791e-08	UCEC
BAI1	Axitinib	2.54548e-07	BRCA
BAI1	Axitinib	2.54548e-07	SKCM
BAI1	Axitinib	2.54548e-07	UCEC
AKAP9	Tretinoin	0.000233247	BRCA
HDAC1	Sorafenib	0.00565797	BRCA
PCM1	Imatinib	0.0020207	BRCA
PCM1	Paclitaxel	0.00601625	BRCA
PCM1	Paclitaxel	0.00601625	SKCM
RB1	Bosutinib	1.40426e-33	BRCA
BRCA1	Bosutinib	2.67044e-08	BRCA
BRCA1	Bosutinib	2.67044e-08	KIRC
BRCA1	Bosutinib	2.67044e-08	UCEC
ERCC6	Dasatinib	2.17683e-05	BRCA
ERCC6	Dasatinib	2.17683e-05	UCEC
ERCC6	Ponatinib	0.000106055	BRCA
ERCC6	Ponatinib	0.000106055	UCEC
ERCC6	Sunitinib	0.00201727	BRCA
ERCC6	Sunitinib	0.00201727	UCEC
ERCC6	Tretinoin	0.000579729	BRCA
MRE11A	Dasatinib	0.000135854	BRCA
MRE11A	Nilotinib	0.00394666	BRCA
MRE11A	Bosutinib	5.16148e-09	BRCA
MRE11A	Olaparib	9.22373e-05	BRCA
MRE11A	Tamoxifen	4.98748e-06	BRCA
MRE11A	Bexarotene	6.26942e-06	BRCA
MRE11A	Tretinoin	3.65918e-11	BRCA
FANCM	Bexarotene	7.75076e-06	BRCA
FANCM	Bexarotene	7.75076e-06	LIHC
XPC	Imatinib	1.52431e-08	BRCA
XPC	Nilotinib	0.00530952	BRCA
XPC	Bosutinib	1.06509e-05	BRCA
XPC	Ponatinib	3.3064e-17	BRCA
BRIP1	Imatinib	7.84058e-09	BRCA
BRIP1	Imatinib	7.84058e-09	BLCA
BRIP1	Imatinib	7.84058e-09	UCEC
BRIP1	Sunitinib	1.49154e-09	BRCA
BRIP1	Sunitinib	1.49154e-09	BLCA
BRIP1	Sunitinib	1.49154e-09	UCEC
BRIP1	Sorafenib	2.03018e-14	BRCA
BRIP1	Sorafenib	2.03018e-14	UCEC
BRIP1	Dasatinib	0.000573061	BRCA
BRIP1	Dasatinib	0.000573061	UCEC
BRIP1	Pazopanib	1.27392e-06	BRCA
BRIP1	Pazopanib	1.27392e-06	UCEC
FBXW7	Sorafenib	1.92832e-06	BRCA
FBXW7	Sorafenib	1.92832e-06	BLCA
FBXW7	Sorafenib	1.92832e-06	UCEC
PTPRD	Vinblastine	2.31154e-06	BRCA
RUNX1	Dasatinib	4.11053e-11	BRCA
RUNX1	Dasatinib	4.11053e-11	LAML
RUNX1	Belinostat	0.00628125	BRCA
IDH2	Olaparib	0.00315745	LAML
KIT	Olaparib	0.00871672	LAML
KIT	Olaparib	0.00871672	SKCM
TNN	Tretinoin	2.34046e-06	SKCM
ROCK1	Dasatinib	1.0805e-06	SKCM
FLT4	Bosutinib	9.26908e-07	SKCM
FLT4	Palbociclib	0.00795619	SKCM
FLT4	Paclitaxel	8.55535e-05	SKCM
FLNC	Docetaxel	0.00288943	SKCM
FLNA	Dabrafenib	1.01104e-05	SKCM
FLNA	Docetaxel	0.00149408	SKCM
MYLK	Tamoxifen	0.000320395	SKCM
MET	Bosutinib	1.13252e-09	SKCM
MET	Belinostat	1.4119e-06	SKCM
THBS3	Docetaxel	0.000430974	SKCM
CTNNB1	Belinostat	0.00898624	SKCM
CTNNB1	Belinostat	0.00898624	LIHC
CTNNB1	Belinostat	0.00898624	UCEC
COL3A1	Bosutinib	5.86579e-07	SKCM
COL3A1	Sunitinib	6.37508e-08	SKCM
COL3A1	Ponatinib	2.90659e-21	SKCM
COL3A1	Dasatinib	1.94784e-05	SKCM
VAV1	Cetuximab	2.19848e-05	SKCM
ITGB4	Sorafenib	0.00135514	SKCM
ITGB4	Cabozantinib	0.000502759	SKCM
ITGAV	Vinblastine	1.21818e-05	SKCM
ITGAV	Vinblastine	1.21818e-05	KIRC
ITGAV	Vinblastine	1.21818e-05	UCEC
SPP1	Cetuximab	1.17592e-07	SKCM
SPP1	Ponatinib	0.0021199	SKCM
SPP1	Pazopanib	2.2814e-13	SKCM
SPP1	Axitinib	0.00838122	SKCM
SPP1	Cabozantinib	0.00641262	SKCM
SPP1	Dasatinib	2.89363e-13	SKCM
COL1A1	Sorafenib	0.0025413	SKCM
COL1A1	Dasatinib	0.00371855	SKCM
COL1A1	Pazopanib	2.50374e-07	SKCM
COL1A1	Dabrafenib	5.26291e-09	SKCM
VEGFC	Belinostat	0.000783358	SKCM
ITGB8	Bosutinib	2.52682e-07	SKCM
PAK7	Bosutinib	0.00775792	SKCM
PAK7	Belinostat	0.000250421	SKCM
PDGFRA	Crizotinib	1.70728e-05	SKCM
PDGFRA	Bosutinib	1.25418e-05	SKCM
PDGFRA	Sorafenib	6.83171e-19	SKCM
PDGFRA	Sunitinib	0.00162073	SKCM
PDGFRA	Pazopanib	4.98382e-06	SKCM
PDGFRA	Ponatinib	0.000218099	SKCM
PDGFRA	Dasatinib	0.00020478	SKCM
FIGF	Vorinostat	0.00022129	SKCM
FIGF	Belinostat	0.00818551	SKCM
FIGF	Gemcitabine	0.00290964	SKCM
PAK3	Trametinib	0.00729552	SKCM
PRKCB	Bosutinib	0.000477208	SKCM
PRKCG	Vinblastine	0.00115228	SKCM
ERBB2	Dabrafenib	2.26647e-13	SKCM
KDR	Belinostat	0.000167946	SKCM
KDR	Vorinostat	0.000176999	SKCM
FYN	Vinblastine	3.15805e-05	SKCM
PIK3CG	Dasatinib	0.000107328	SKCM
PIK3CG	Ponatinib	1.95898e-07	SKCM
PIK3CG	Sunitinib	4.59364e-07	SKCM
PIK3CG	Pazopanib	1.44019e-10	SKCM
FOXO1	Sorafenib	1.17168e-05	SKCM
FOXO1	Sorafenib	1.17168e-05	UCEC
FOXO1	Gemcitabine	0.00243381	SKCM
RICTOR	Cetuximab	0.00204098	SKCM
TSC2	Docetaxel	1.6199e-15	SKCM
RPS6KA6	Vorinostat	1.04769e-05	SKCM
RPS6KA6	Belinostat	1.91074e-07	SKCM
EIF4B	Imatinib	1.81386e-08	SKCM
EIF4B	Imatinib	1.81386e-08	UCEC
EIF4B	Docetaxel	0.0048536	SKCM
EIF4B	Tretinoin	0.00227238	SKCM
RPTOR	Docetaxel	0.00140665	SKCM
PRKAA2	Ponatinib	9.1247e-30	SKCM
PRKAA2	Erlotinib	0.00316312	SKCM
PRKAA2	Erlotinib	0.00316312	UCEC
PRKAA2	Sunitinib	8.9762e-06	SKCM
PRKAA2	Pazopanib	2.3371e-17	SKCM
TNFRSF10B	Dabrafenib	3.41035e-05	SKCM
MAP3K14	Docetaxel	0.00568213	SKCM
IRAK2	Cetuximab	8.22197e-08	SKCM
IRAK2	Paclitaxel	0.000180111	SKCM
IRAK2	Docetaxel	1.05166e-05	SKCM
TP53	Dabrafenib	3.03638e-15	SKCM
PPP3CA	Tretinoin	8.73486e-07	SKCM
PPP3CA	Cetuximab	0.000204676	SKCM
FASLG	Imatinib	0.00641754	SKCM
MAP3K5	Tamoxifen	9.76015e-07	SKCM
NRAS	Ponatinib	4.17741e-06	SKCM
NRAS	Ponatinib	4.17741e-06	UCEC
MYC	Cetuximab	0.00104654	SKCM
MYC	Cetuximab	0.00104654	UCEC
MYC	Docetaxel	2.66798e-07	SKCM
TAB2	Pazopanib	3.9957e-15	SKCM
TAB2	Pazopanib	3.9957e-15	UCEC
MAP2K3	Tamoxifen	2.74176e-10	SKCM
MAPK8IP2	Vinblastine	0.000506106	SKCM
MAP2K5	Pazopanib	0.000117253	SKCM
MAP2K5	Belinostat	1.84443e-05	SKCM
RASGRF2	Erlotinib	2.87642e-05	SKCM
RASGRF2	Vinblastine	0.00465974	SKCM
FGFR1	Afatinib	7.6086109459552e-322	SKCM
TAB1	Lenalidomide	0.00276887	SKCM
ATF2	Belinostat	0.000214533	SKCM
ATF2	Bosutinib	0.00100785	SKCM
MAP4K3	Olaparib	0.00399871	SKCM
MAP4K3	Olaparib	0.00399871	UCEC
MAP4K3	Tamoxifen	6.71571e-06	SKCM
MAP4K4	Dasatinib	0.00421225	SKCM
TAOK1	Belinostat	0.000335851	SKCM
NLK	Cetuximab	9.14128e-06	SKCM
CACNA1F	Bosutinib	0.0029651	SKCM
CACNA1F	Ponatinib	5.70715e-07	SKCM
CACNA1F	Dasatinib	1.31771e-07	SKCM
MAP4K1	Belinostat	0.00224385	SKCM
RPS6KA4	Dabrafenib	6.55217e-08	SKCM
BAI1	Docetaxel	0.000527093	SKCM
BAI1	Dabrafenib	0.000157454	SKCM
CHEK2	Cabozantinib	0.00301258	SKCM
CHEK2	Tamoxifen	4.2941e-16	SKCM
PLK4	Bosutinib	7.6666e-05	SKCM
PLK4	Bosutinib	7.6666e-05	UCEC
STAG3	Sorafenib	0.00525621	SKCM
STAG3	Sorafenib	0.00525621	UCEC
STAG3	Dabrafenib	0.0014973	SKCM
STAG3	Dabrafenib	0.0014973	UCEC
E2F1	Sorafenib	0.00915724	SKCM
MCM4	Dasatinib	0.00122251	SKCM
MYBL2	Belinostat	7.43097e-06	SKCM
MYBL2	Belinostat	7.43097e-06	UCEC
MYBL2	Ponatinib	1.50741e-06	SKCM
MYBL2	Ponatinib	1.50741e-06	UCEC
MYBL2	Tretinoin	0.00677326	SKCM
NEK2	Ponatinib	9.69167e-10	SKCM
RAD21	Ponatinib	0.00146596	SKCM
RAD21	Pazopanib	8.17876e-06	SKCM
BRCA1	Docetaxel	2.57127e-13	SKCM
BRCA1	Olaparib	1.50802e-14	SKCM
BRCA2	Olaparib	1.50802e-14	BRCA
BRCA2	Olaparib	1.50802e-14	OV
BRCA2	Olaparib	1.50802e-14	LUAD
BRCA2	Olaparib	1.50802e-14	LIHC
BRCA2	Olaparib	1.50802e-14	HNSC
BRCA2	Olaparib	1.50802e-14	UCEC
BUB1	Cetuximab	1.74047e-07	SKCM
BUB1B	Lenalidomide	0.000623109	SKCM
DACH1	Cetuximab	0.00439058	SKCM
DACH1	Vinblastine	0.000116538	SKCM
CHUK	Pazopanib	0.000411067	LIHC
ULK2	Docetaxel	7.96702e-05	LIHC
ULK2	Docetaxel	7.96702e-05	UCEC
RAPGEF2	Erlotinib	4.21447e-08	LIHC
RAPGEF2	Erlotinib	4.21447e-08	UCEC
RBL2	Sorafenib	1.97911e-05	LIHC
RBL2	Sunitinib	1.79427e-11	LIHC
RBL2	Axitinib	0.000910109	LIHC
RBL2	Tretinoin	1.25946e-05	LIHC
FANCM	Paclitaxel	0.00630325	LIHC
FANCM	Paclitaxel	0.00630325	UCEC
FANCM	Docetaxel	1.17715e-09	LIHC
FANCM	Docetaxel	1.17715e-09	UCEC
ACVR2A	Lenalidomide	0.00117234	LIHC
WHSC1	Ponatinib	0.000179636	LIHC
FLNC	Pazopanib	0.00957502	PAAD
FLNC	Pazopanib	0.00957502	UCEC
GNAS	Sorafenib	3.64976e-05	PAAD
KDM6A	Sunitinib	0.000152244	PAAD
KDM6A	Sunitinib	0.000152244	BLCA
KDM6A	Axitinib	0.000706858	PAAD
KDM6A	Axitinib	0.000706858	BLCA
KDM6A	Dasatinib	0.00400138	PAAD
KDM6A	Dasatinib	0.00400138	BLCA
PTEN	Imatinib	4.40204e-05	KIRC
PIK3CA	Lenalidomide	0.00169519	KIRC
CCNA1	Olaparib	1.16948e-12	KIRC
CCNA1	Tamoxifen	9.7627e-07	KIRC
MAP3K13	Sorafenib	0.00479107	BLCA
MAP3K13	Sorafenib	0.00479107	UCEC
CDKN2A	Ponatinib	1.02383e-06	BLCA
HSP90AA1	Belinostat	0.00344318	BLCA
BUB1	Imatinib	0.00046674	BLCA
BUB1	Pazopanib	0.00645631	BLCA
ERCC2	Imatinib	1.50101e-06	BLCA
EP300	Imatinib	1.21323e-08	BLCA
SPTAN1	Tretinoin	2.61539e-05	BLCA
HGF	Vorinostat	0.000368609	UCEC
HGF	Gemcitabine	6.24117e-05	UCEC
XIAP	Sorafenib	0.000196903	UCEC
PDGFRA	Vinblastine	1.2238e-07	UCEC
CRKL	Belinostat	8.92221e-05	UCEC
ERBB2	Pazopanib	3.42203e-13	UCEC
KDR	Axitinib	1.84774e-06	UCEC
MAPK8	Gefitinib	0.00574536	UCEC
MAPK8	Erlotinib	0.00167821	UCEC
MAPK8	Olaparib	0.00432075	UCEC
MAPK8	Dasatinib	1.48846e-08	UCEC
PIK3R1	Erlotinib	0.00681567	UCEC
PIK3R1	Erlotinib	0.00681567	CESC
CREB1	Gemcitabine	0.00544055	UCEC
CREB1	Vorinostat	0.00688573	UCEC
CREB1	Bosutinib	0.000605693	UCEC
CREB1	Cabozantinib	0.00980012	UCEC
CREB1	Temsirolimus	6.50393e-05	UCEC
CREB1	Olaparib	1.18998e-09	UCEC
CREB1	Tamoxifen	3.84809e-08	UCEC
CREB1	Vinblastine	0.00608012	UCEC
MTOR	Tretinoin	4.40716e-05	UCEC
GSK3A	Vorinostat	5.01384e-06	UCEC
FOXO4	Cetuximab	2.13059e-18	UCEC
FOXO4	Vinblastine	7.72258e-07	UCEC
FOXO4	Docetaxel	3.83971e-05	UCEC
FOXO4	Ponatinib	1.09522e-07	UCEC
EIF4B	Olaparib	0.000125335	UCEC
EIF4B	Vinblastine	2.62439e-05	UCEC
HIF1A	Erlotinib	0.00665384	UCEC
HIF1A	Lapatinib	0.00206436	UCEC
ULK2	Sunitinib	0.000348572	UCEC
ULK2	Pazopanib	0.000913235	UCEC
ULK2	Dasatinib	4.07897e-07	UCEC
PRKAA2	Gemcitabine	0.0065087	UCEC
CASP10	Docetaxel	0.000748471	UCEC
CASP10	Pazopanib	1.17278e-10	UCEC
CASP10	Tamoxifen	7.59687e-05	UCEC
RIPK1	Dabrafenib	2.19717e-08	UCEC
IRAK4	Bosutinib	0.00203377	UCEC
IRAK4	Vinblastine	0.00683335	UCEC
IRAK3	Bosutinib	5.271e-07	UCEC
MAP3K8	Tamoxifen	0.00114731	UCEC
MYC	Dabrafenib	0.00813561	UCEC
TRAF6	Erlotinib	3.88654e-05	UCEC
TAB2	Sorafenib	9.40289e-06	UCEC
TAB2	Imatinib	3.64164e-16	UCEC
TAB2	Sunitinib	0.00240029	UCEC
TAB2	Ponatinib	2.51559e-31	UCEC
TAB2	Tretinoin	1.15836e-10	UCEC
MAP3K2	Pazopanib	0.00154045	UCEC
MAP3K2	Dabrafenib	0.00338343	UCEC
STK4	Belinostat	0.00103225	UCEC
STK4	Bosutinib	1.75093e-06	UCEC
MAP4K3	Lenalidomide	4.64695e-12	UCEC
TAOK1	Docetaxel	0.00381345	UCEC
NTRK2	Dasatinib	4.97779e-08	UCEC
PLK4	Pazopanib	0.00324085	UCEC
MYBL2	Vorinostat	0.00475103	UCEC
NUMA1	Sunitinib	0.00106154	UCEC
RBL1	Bosutinib	2.64972e-14	UCEC
RBL1	Vorinostat	0.000267012	UCEC
RBL2	Belinostat	0.000233536	UCEC
RBL2	Bosutinib	3.61533e-06	UCEC
SKP2	Dasatinib	4.87522e-12	UCEC
SKP2	Bosutinib	0.00348787	UCEC
SKP2	Cetuximab	0.00151335	UCEC
SKP2	Tamoxifen	4.98611e-15	UCEC
CDC7	Tamoxifen	1.15951e-07	UCEC
ERCC5	Tretinoin	1.67068e-11	UCEC
FANCB	Sorafenib	0.00642929	UCEC
FANCB	Dabrafenib	3.81548e-10	UCEC
FANCB	Bosutinib	3.31812e-06	UCEC
FANCB	Vinblastine	8.0172e-10	UCEC
FANCG	Tamoxifen	7.16516e-10	UCEC
FANCG	Sorafenib	1.91823e-10	UCEC
FANCG	Sunitinib	0.00310837	UCEC
FANCG	Imatinib	2.04694e-05	UCEC
NBN	Bosutinib	2.74479e-05	UCEC
NBN	Ponatinib	8.3984e-07	UCEC
NBN	Vinblastine	0.00741653	UCEC
DICER1	Vinblastine	1.72361e-05	UCEC
ERBB3	Tretinoin	3.22629e-08	UCEC
ERBB3	Tretinoin	3.22629e-08	CESC
ERBB3	Pazopanib	1.20071e-11	UCEC
MAPK9	Tretinoin	1.90406e-32	CESC
LATS1	Vinblastine	0.000344372	CESC
MECOM	Belinostat	2.58925e-06	PRAD
APC	Sorafenib	0.00251865	PRAD
APC	Afatinib	0.00693466	PRAD
APC	Pazopanib	1.02522e-20	PRAD
APC	Axitinib	0.00292573	PRAD
