# Supplementary material for: SL-BioDP: Multi-Cancer Interactive Tool for Prediction of Synthetic Lethality and Response to Cancer Treatment
Source: Cancers (Basel). 2019 Oct 29;11(11):1682. doi: 10.3390/cancers11111682 (PMC6895978; doi:10.3390/cancers11111682)
Supplement: Supplementary file 1 [file cancers-11-01682-s001.zip › Supplementary table_S5_DrugSensitivity_pathways.xlsx]

## Sheet: mutPathway_Drug
#Supplementary table 4. Pathways enriched for the primary genes whose mutation makes GDSC cancer cell lines sensitive to the corresponding drugs
Drug	cancer	Pathway_alteration
Tretinoin	HNSC	CREB phosphorylation through the activation of Ras
Tretinoin	HNSC	Synthesis of PIPs at the plasma membrane
Tretinoin	HNSC	Molecules associated with elastic fibres
Tretinoin	HNSC	Post NMDA receptor activation events
Tretinoin	HNSC	Elastic fibre formation
Tretinoin	HNSC	Activation of NMDA receptor upon glutamate binding and postsynaptic events
Tretinoin	HNSC	Downstream TCR signaling
Tretinoin	HNSC	NGF signalling via TRKA from the plasma membrane
Tretinoin	HNSC	PI Metabolism
Tretinoin	HNSC	Transcriptional Regulation by TP53
Tretinoin	HNSC	TP53 Regulates Metabolic Genes
Tretinoin	HNSC	TCR signaling
Tretinoin	HNSC	ECM proteoglycans
Tretinoin	HNSC	Integrin cell surface interactions
Tretinoin	HNSC	Signalling by NGF
Tretinoin	HNSC	PI3K events in ERBB4 signaling
Tretinoin	HNSC	PIP3 activates AKT signaling
Tretinoin	HNSC	PI3K events in ERBB2 signaling
Tretinoin	HNSC	PI-3K cascade:FGFR1
Tretinoin	HNSC	PI-3K cascade:FGFR2
Tretinoin	HNSC	PI-3K cascade:FGFR3
Tretinoin	HNSC	PI-3K cascade:FGFR4
Tretinoin	HNSC	PI3K-AKT activation
Tretinoin	HNSC	GAB1 signalosome
Tretinoin	HNSC	Signaling by VEGF
Tretinoin	HNSC	Role of LAT2-NTAL-LAB on calcium mobilization
Tretinoin	HNSC	Signaling by SCF-KIT
Tretinoin	HNSC	Neurotransmitter Receptor Binding And Downstream Transmission In The Postsynaptic Cell
Tretinoin	HNSC	Phospholipid metabolism
Tretinoin	HNSC	Downstream signaling of activated FGFR1
Tretinoin	HNSC	Downstream signaling of activated FGFR2
Tretinoin	HNSC	Downstream signaling of activated FGFR3
Tretinoin	HNSC	Downstream signaling of activated FGFR4
Tretinoin	HNSC	Signaling by ERBB4
Tretinoin	HNSC	Cellular Senescence
Tretinoin	HNSC	Downstream signal transduction
Tretinoin	HNSC	Signaling by FGFR
Tretinoin	HNSC	Signaling by FGFR1
Tretinoin	HNSC	Signaling by FGFR2
Tretinoin	HNSC	Signaling by FGFR3
Tretinoin	HNSC	Signaling by FGFR4
Tretinoin	HNSC	Signaling by ERBB2
Tretinoin	HNSC	DAP12 signaling
Tretinoin	HNSC	CD28 dependent PI3K-Akt signaling
Tretinoin	HNSC	Constitutive Signaling by EGFRvIII
Tretinoin	HNSC	Signaling by EGFRvIII in Cancer
Tretinoin	HNSC	Downstream signaling events of B Cell Receptor BCR
Tretinoin	HNSC	Signaling by FGFR1 fusion mutants
Tretinoin	HNSC	Regulation of signaling by CBL
Tretinoin	HNSC	Signaling by EGFR
Tretinoin	HNSC	Fc epsilon receptor FCERI signaling
Tretinoin	HNSC	ERK-MAPK targets
Tretinoin	HNSC	DAP12 interactions
Tretinoin	HNSC	Tie2 Signaling
Tretinoin	HNSC	Signaling by PDGF
Tretinoin	HNSC	Constitutive Signaling by Ligand-Responsive EGFR Cancer Variants
Tretinoin	HNSC	Signaling by EGFR in Cancer
Tretinoin	HNSC	Pre-NOTCH Transcription and Translation
Tretinoin	HNSC	Ras activation uopn Ca2+ infux through NMDA receptor
Tretinoin	HNSC	Signaling by Ligand-Responsive EGFR Variants in Cancer
Tretinoin	HNSC	Nuclear Events kinase and transcription factor activation
Tretinoin	HNSC	Gastrin-CREB signalling pathway via PKC and MAPK
Tretinoin	HNSC	Generic Transcription Pathway
Tretinoin	HNSC	Signaling by the B Cell Receptor BCR
Tretinoin	HNSC	Role of phospholipids in phagocytosis
Tretinoin	HNSC	Transmission across Chemical Synapses
Tretinoin	HNSC	Signaling by FGFR3 mutants
Tretinoin	HNSC	Signaling by FGFR3 in disease
Tretinoin	HNSC	Activation of BH3-only proteins
Tretinoin	HNSC	Nephrin interactions
Tretinoin	HNSC	RHO GTPases activate PAKs
Tretinoin	HNSC	Pre-NOTCH Expression and Processing
Tretinoin	HNSC	Recycling pathway of L1
Tretinoin	HNSC	CD28 co-stimulation
Tretinoin	HNSC	MAPK targets- Nuclear events mediated by MAP kinases
Tretinoin	HNSC	Interleukin receptor SHC signaling
Tretinoin	HNSC	FGFR1 mutant receptor activation
Tretinoin	HNSC	Synthesis of IP3 and IP4 in the cytosol
Tretinoin	HNSC	Signaling by FGFR2 in disease
Tretinoin	HNSC	Signaling by FGFR2 mutants
Tretinoin	HNSC	GPVI-mediated activation cascade
Tretinoin	HNSC	Signaling by FGFR4 in disease
Tretinoin	HNSC	Signaling by FGFR4 mutants
Tretinoin	HNSC	Smooth Muscle Contraction
Tretinoin	HNSC	Oncogene Induced Senescence
Tretinoin	HNSC	Signaling by FGFR1 in disease
Tretinoin	HNSC	Signaling by FGFR1 mutants
Tretinoin	HNSC	Extracellular matrix organization
Tretinoin	HNSC	Intrinsic Pathway for Apoptosis
Tretinoin	HNSC	Cellular responses to stress
Tretinoin	HNSC	DNA Damage-Telomere Stress Induced Senescence
Olaparib	HNSC	Fanconi Anemia pathway
Olaparib	HNSC	Recycling pathway of L1
Olaparib	HNSC	VEGFR2 mediated cell proliferation
Olaparib	HNSC	CREB phosphorylation through the activation of Ras
Olaparib	HNSC	Post NMDA receptor activation events
Olaparib	HNSC	Activation of NMDA receptor upon glutamate binding and postsynaptic events
Olaparib	HNSC	NCAM signaling for neurite out-growth
Olaparib	HNSC	Axon guidance
Olaparib	HNSC	L1CAM interactions
Olaparib	HNSC	VEGFA-VEGFR2 Pathway
Olaparib	HNSC	Signaling by VEGF
Olaparib	HNSC	Signaling by Interleukins
Olaparib	HNSC	Developmental Biology
Olaparib	HNSC	Neurotransmitter Receptor Binding And Downstream Transmission In The Postsynaptic Cell
Olaparib	HNSC	DNA Repair
Olaparib	HNSC	RAF-MAP kinase cascade
Olaparib	HNSC	Regulation of the Fanconi anemia pathway
Olaparib	HNSC	Activation of the AP-1 family of transcription factors
Olaparib	HNSC	Advanced glycosylation endproduct receptor signaling
Olaparib	HNSC	SOS-mediated signalling
Olaparib	HNSC	GRB2 events in EGFR signaling
Olaparib	HNSC	Platelet activation, signaling and aggregation
Olaparib	HNSC	SHC-mediated signalling
Olaparib	HNSC	SHC1 events in EGFR signaling
Olaparib	HNSC	Signalling to p38 via RIT and RIN
Olaparib	HNSC	Transmission across Chemical Synapses
Olaparib	HNSC	ARMS-mediated activation
Olaparib	HNSC	Homologous Recombination Repair
Olaparib	HNSC	Homologous recombination repair of replication-independent double-strand breaks
Olaparib	HNSC	ERK-MAPK targets
Olaparib	HNSC	Thrombin signalling through proteinase activated receptors PARs
Olaparib	HNSC	SHC-related events
Olaparib	HNSC	Frs2-mediated activation
Olaparib	HNSC	SHC-related events triggered by IGF1R
Olaparib	HNSC	SHC1 events in ERBB4 signaling
Olaparib	HNSC	Prolonged ERK activation events
Olaparib	HNSC	Nuclear Events kinase and transcription factor activation
Olaparib	HNSC	GRB2 events in ERBB2 signaling
Olaparib	HNSC	Signaling by Leptin
Olaparib	HNSC	Signal transduction by L1
Olaparib	HNSC	Double-Strand Break Repair
Olaparib	HNSC	Growth hormone receptor signaling
Olaparib	HNSC	SHC1 events in ERBB2 signaling
Olaparib	HNSC	MAPK targets- Nuclear events mediated by MAP kinases
Olaparib	HNSC	Signalling to RAS
Olaparib	HNSC	FRS-mediated FGFR3 signaling
Olaparib	HNSC	FRS2-mediated FGFR4 signaling
Olaparib	HNSC	Negative regulation of FGFR3 signaling
Olaparib	HNSC	Neuronal System
Olaparib	HNSC	Ca-dependent events
Olaparib	HNSC	Oncogene Induced Senescence
Olaparib	HNSC	FRS-mediated FGFR1 signaling
Olaparib	HNSC	RHO GTPases Activate WASPs and WAVEs
Olaparib	HNSC	Negative regulation of FGFR4 signaling
Olaparib	HNSC	Cytokine Signaling in Immune system
Olaparib	HNSC	FRS-mediated FGFR2 signaling
Olaparib	HNSC	Negative regulation of FGFR1 signaling
Olaparib	HNSC	Negative regulation of FGFR2 signaling
Olaparib	HNSC	Signalling to ERKs
Olaparib	HNSC	FCERI mediated MAPK activation
Olaparib	HNSC	NCAM1 interactions
Olaparib	HNSC	Interleukin-2 signaling
Olaparib	HNSC	PLC beta mediated events
Olaparib	HNSC	G-protein mediated events
Olaparib	HNSC	MAP kinase activation in TLR cascade
Docetaxel	HNSC	Constitutive Signaling by Aberrant PI3K in Cancer
Docetaxel	HNSC	Platelet degranulation
Docetaxel	HNSC	PI3K-AKT Signaling in Cancer
Docetaxel	HNSC	Integrin cell surface interactions
Docetaxel	HNSC	Response to elevated platelet cytosolic Ca2+
Docetaxel	HNSC	PI3K events in ERBB4 signaling
Docetaxel	HNSC	PIP3 activates AKT signaling
Docetaxel	HNSC	PI3K events in ERBB2 signaling
Docetaxel	HNSC	PI-3K cascade:FGFR1
Docetaxel	HNSC	PI-3K cascade:FGFR2
Docetaxel	HNSC	PI-3K cascade:FGFR3
Docetaxel	HNSC	PI-3K cascade:FGFR4
Docetaxel	HNSC	PI3K-AKT activation
Docetaxel	HNSC	GAB1 signalosome
Docetaxel	HNSC	Role of LAT2-NTAL-LAB on calcium mobilization
Docetaxel	HNSC	Hemostasis
Docetaxel	HNSC	Signaling by SCF-KIT
Docetaxel	HNSC	Downstream signaling of activated FGFR1
Docetaxel	HNSC	Downstream signaling of activated FGFR2
Docetaxel	HNSC	Downstream signaling of activated FGFR3
Docetaxel	HNSC	Downstream signaling of activated FGFR4
Docetaxel	HNSC	Signaling by ERBB4
Docetaxel	HNSC	Downstream signal transduction
Docetaxel	HNSC	Signaling by FGFR
Docetaxel	HNSC	Signaling by FGFR1
Docetaxel	HNSC	Signaling by FGFR2
Docetaxel	HNSC	Signaling by FGFR3
Docetaxel	HNSC	Signaling by FGFR4
Docetaxel	HNSC	Signaling by ERBB2
Docetaxel	HNSC	DAP12 signaling
Docetaxel	HNSC	Downstream signaling events of B Cell Receptor BCR
Docetaxel	HNSC	Signaling by EGFR
Docetaxel	HNSC	Fc epsilon receptor FCERI signaling
Docetaxel	HNSC	DAP12 interactions
Docetaxel	HNSC	Signaling by PDGF
Docetaxel	HNSC	NGF signalling via TRKA from the plasma membrane
Docetaxel	HNSC	Platelet activation, signaling and aggregation
Docetaxel	HNSC	Signaling by the B Cell Receptor BCR
Docetaxel	HNSC	GRB2 events in EGFR signaling
Docetaxel	HNSC	SHC1 events in EGFR signaling
Docetaxel	HNSC	GRB2:SOS provides linkage to MAPK signaling for Integrins
Docetaxel	HNSC	p130Cas linkage to MAPK signaling for integrins
Docetaxel	HNSC	Constitutive Signaling by EGFRvIII
Docetaxel	HNSC	Signaling by EGFRvIII in Cancer
Docetaxel	HNSC	Platelet Adhesion to exposed collagen
Docetaxel	HNSC	Diseases of signal transduction
Docetaxel	HNSC	Constitutive Signaling by Ligand-Responsive EGFR Cancer Variants
Docetaxel	HNSC	Signaling by EGFR in Cancer
Docetaxel	HNSC	Signaling by Ligand-Responsive EGFR Variants in Cancer
Docetaxel	HNSC	Extracellular matrix organization
Docetaxel	HNSC	GRB2 events in ERBB2 signaling
Docetaxel	HNSC	SHC1 events in ERBB2 signaling
Docetaxel	HNSC	Signalling by NGF
Docetaxel	HNSC	Syndecan interactions
Docetaxel	HNSC	EGFR downregulation
Docetaxel	HNSC	Condensation of Prophase Chromosomes
Docetaxel	HNSC	Integrin alphaIIb beta3 signaling
Docetaxel	HNSC	E2F mediated regulation of DNA replication
Docetaxel	HNSC	Axon guidance
Docetaxel	HNSC	Cyclin D associated events in G1
Docetaxel	HNSC	G1 Phase
Docetaxel	HNSC	EGFR interacts with phospholipase C-gamma
Docetaxel	HNSC	Molecules associated with elastic fibres
Docetaxel	HNSC	PLCG1 events in ERBB2 signaling
Docetaxel	HNSC	Platelet Aggregation Plug Formation
Docetaxel	HNSC	NCAM1 interactions
Docetaxel	HNSC	Elastic fibre formation
Docetaxel	HNSC	Non-integrin membrane-ECM interactions
Docetaxel	HNSC	Adaptive Immune System
Docetaxel	HNSC	Cyclin A:Cdk2-associated events at S phase entry
Docetaxel	HNSC	Developmental Biology
Docetaxel	HNSC	Cyclin E associated events during G1-S transition
Docetaxel	HNSC	NCAM signaling for neurite out-growth
Docetaxel	HNSC	ECM proteoglycans
Docetaxel	HNSC	Orc1 removal from chromatin
Docetaxel	HNSC	Switching of origins to a post-replicative state
Docetaxel	HNSC	Removal of licensing factors from origins
Docetaxel	HNSC	Regulation of DNA replication
Docetaxel	HNSC	Mitotic Prophase
Docetaxel	HNSC	L1CAM interactions
Docetaxel	HNSC	Synthesis of DNA
Docetaxel	HNSC	Cell surface interactions at the vascular wall
Docetaxel	HNSC	DNA Replication
Docetaxel	HNSC	G1-S Transition
Docetaxel	HNSC	Degradation of the extracellular matrix
Tamoxifen	HNSC	Integrin cell surface interactions
Tamoxifen	HNSC	Homologous Recombination Repair
Tamoxifen	HNSC	Homologous recombination repair of replication-independent double-strand breaks
Tamoxifen	HNSC	Double-Strand Break Repair
Tamoxifen	HNSC	Fanconi Anemia pathway
Tamoxifen	HNSC	CREB phosphorylation through the activation of Ras
Tamoxifen	HNSC	Molecules associated with elastic fibres
Tamoxifen	HNSC	Post NMDA receptor activation events
Tamoxifen	HNSC	Elastic fibre formation
Tamoxifen	HNSC	Activation of NMDA receptor upon glutamate binding and postsynaptic events
Tamoxifen	HNSC	Meiotic recombination
Tamoxifen	HNSC	ECM proteoglycans
Tamoxifen	HNSC	Cell Cycle
Tamoxifen	HNSC	Extracellular matrix organization
Tamoxifen	HNSC	Meiosis
Pazopanib	HNSC	GP1b-IX-V activation signalling
Pazopanib	HNSC	Homologous Recombination Repair
Pazopanib	HNSC	Homologous recombination repair of replication-independent double-strand breaks
Pazopanib	HNSC	Cell-extracellular matrix interactions
Pazopanib	HNSC	Double-Strand Break Repair
Pazopanib	HNSC	RHO GTPases activate PAKs
Pazopanib	HNSC	VEGFR2 mediated cell proliferation
Pazopanib	HNSC	Intrinsic Pathway for Apoptosis
Pazopanib	HNSC	DNA Damage-Telomere Stress Induced Senescence
Paclitaxel	HNSC	Constitutive Signaling by Aberrant PI3K in Cancer
Paclitaxel	HNSC	PI3K-AKT Signaling in Cancer
Paclitaxel	HNSC	PI3K events in ERBB4 signaling
Paclitaxel	HNSC	PIP3 activates AKT signaling
Paclitaxel	HNSC	PI3K events in ERBB2 signaling
Paclitaxel	HNSC	PI-3K cascade:FGFR1
Paclitaxel	HNSC	PI-3K cascade:FGFR2
Paclitaxel	HNSC	PI-3K cascade:FGFR3
Paclitaxel	HNSC	PI-3K cascade:FGFR4
Paclitaxel	HNSC	PI3K-AKT activation
Paclitaxel	HNSC	GAB1 signalosome
Paclitaxel	HNSC	Role of LAT2-NTAL-LAB on calcium mobilization
Paclitaxel	HNSC	Signaling by SCF-KIT
Paclitaxel	HNSC	Downstream signaling of activated FGFR1
Paclitaxel	HNSC	Downstream signaling of activated FGFR2
Paclitaxel	HNSC	Downstream signaling of activated FGFR3
Paclitaxel	HNSC	Downstream signaling of activated FGFR4
Paclitaxel	HNSC	Signaling by ERBB4
Paclitaxel	HNSC	Downstream signal transduction
Paclitaxel	HNSC	Signaling by FGFR
Paclitaxel	HNSC	Signaling by FGFR1
Paclitaxel	HNSC	Signaling by FGFR2
Paclitaxel	HNSC	Signaling by FGFR3
Paclitaxel	HNSC	Signaling by FGFR4
Paclitaxel	HNSC	Signaling by ERBB2
Paclitaxel	HNSC	DAP12 signaling
Paclitaxel	HNSC	Downstream signaling events of B Cell Receptor BCR
Paclitaxel	HNSC	Signaling by EGFR
Paclitaxel	HNSC	Fc epsilon receptor FCERI signaling
Paclitaxel	HNSC	DAP12 interactions
Paclitaxel	HNSC	Signaling by PDGF
Paclitaxel	HNSC	NGF signalling via TRKA from the plasma membrane
Paclitaxel	HNSC	Signaling by the B Cell Receptor BCR
Paclitaxel	HNSC	S6K1-mediated signalling
Paclitaxel	HNSC	Diseases of signal transduction
Paclitaxel	HNSC	mTORC1-mediated signalling
Paclitaxel	HNSC	GRB2 events in EGFR signaling
Paclitaxel	HNSC	SHC1 events in EGFR signaling
Paclitaxel	HNSC	Constitutive Signaling by EGFRvIII
Paclitaxel	HNSC	Signaling by EGFRvIII in Cancer
Paclitaxel	HNSC	Signalling by NGF
Paclitaxel	HNSC	Constitutive Signaling by Ligand-Responsive EGFR Cancer Variants
Paclitaxel	HNSC	Signaling by EGFR in Cancer
Paclitaxel	HNSC	Signaling by Ligand-Responsive EGFR Variants in Cancer
Paclitaxel	HNSC	GRB2 events in ERBB2 signaling
Paclitaxel	HNSC	RHO GTPases activate PAKs
Paclitaxel	HNSC	SHC1 events in ERBB2 signaling
Paclitaxel	HNSC	EGFR downregulation
Paclitaxel	HNSC	mTOR signalling
Paclitaxel	HNSC	PKB-mediated events
Paclitaxel	HNSC	Smooth Muscle Contraction
Paclitaxel	HNSC	EGFR interacts with phospholipase C-gamma
Paclitaxel	HNSC	PLCG1 events in ERBB2 signaling
Paclitaxel	HNSC	Adaptive Immune System
Paclitaxel	HNSC	Muscle contraction
Paclitaxel	HNSC	PI3K Cascade
Paclitaxel	HNSC	IRS-mediated signalling
Paclitaxel	HNSC	Platelet degranulation
Paclitaxel	HNSC	IRS-related events
Paclitaxel	HNSC	IRS-related events triggered by IGF1R
Paclitaxel	HNSC	Response to elevated platelet cytosolic Ca2+
Paclitaxel	HNSC	Signaling by Type 1 Insulin-like Growth Factor 1 Receptor IGF1R
Paclitaxel	HNSC	IGF1R signaling cascade
Paclitaxel	HNSC	Insulin receptor signalling cascade
Paclitaxel	HNSC	Signaling by Insulin receptor
Imatinib	HNSC	Cell Cycle
Imatinib	HNSC	Cell Cycle Checkpoints
Imatinib	HNSC	Platelet Adhesion to exposed collagen
Imatinib	HNSC	G2-M DNA damage checkpoint
Imatinib	HNSC	Inhibition of the proteolytic activity of APC-C required for the onset of anaphase by mitotic spindle checkpoint components
Imatinib	HNSC	Inactivation of APC-C via direct inhibition of the APC-C complex
Imatinib	HNSC	Mitotic Spindle Checkpoint
Imatinib	HNSC	G0 and Early G1
Imatinib	HNSC	APC-Cdc20 mediated degradation of Nek2A
Imatinib	HNSC	SMAD2-SMAD3:SMAD4 heterotrimer regulates transcription
Imatinib	HNSC	Cyclin D associated events in G1
Imatinib	HNSC	G1 Phase
Imatinib	HNSC	Cell Cycle, Mitotic
Imatinib	HNSC	Transcriptional activity of SMAD2-SMAD3:SMAD4 heterotrimer
Imatinib	HNSC	G2-M Checkpoints
Imatinib	HNSC	Ubiquitin Mediated Degradation of Phosphorylated Cdc25A
Imatinib	HNSC	p53-Independent DNA Damage Response
Imatinib	HNSC	p53-Independent G1-S DNA damage checkpoint
Imatinib	HNSC	G1-S DNA Damage Checkpoints
Imatinib	HNSC	Cdc20:Phospho-APC-C mediated degradation of Cyclin A
Imatinib	HNSC	APC:Cdc20 mediated degradation of cell cycle proteins prior to satisfation of the cell cycle checkpoint
Imatinib	HNSC	APC-C:Cdc20 mediated degradation of mitotic proteins
Imatinib	HNSC	Activation of APC-C and APC-C:Cdc20 mediated degradation of mitotic proteins
Imatinib	HNSC	Signaling by TGF-beta Receptor Complex
Imatinib	HNSC	Regulation of APC-C activators between G1-S and early anaphase
Imatinib	HNSC	APC-C-mediated degradation of cell cycle proteins
Imatinib	HNSC	Regulation of mitotic cell cycle
Imatinib	HNSC	L1CAM interactions
Imatinib	HNSC	Integrin cell surface interactions
Imatinib	HNSC	Resolution of Sister Chromatid Cohesion
Imatinib	HNSC	Mitotic Prometaphase
Imatinib	HNSC	RHO GTPases Activate Formins
Imatinib	HNSC	Mitotic G1-G1-S phases
Sunitinib	HNSC	Cell Cycle Checkpoints
Sunitinib	HNSC	RHO GTPase Effectors
Sunitinib	HNSC	RHO GTPases Activate ROCKs
Sunitinib	HNSC	G2-M DNA damage checkpoint
Sunitinib	HNSC	TRAF6 mediated NF-kB activation
Sunitinib	HNSC	Inhibition of the proteolytic activity of APC-C required for the onset of anaphase by mitotic spindle checkpoint components
Sunitinib	HNSC	Inactivation of APC-C via direct inhibition of the APC-C complex
Sunitinib	HNSC	Mitotic Spindle Checkpoint
Sunitinib	HNSC	Sema4D induced cell migration and growth-cone collapse
Sunitinib	HNSC	APC-Cdc20 mediated degradation of Nek2A
Sunitinib	HNSC	Sema4D in semaphorin signaling
Sunitinib	HNSC	EPHA-mediated growth cone collapse
Sunitinib	HNSC	Signaling by Rho GTPases
Sunitinib	HNSC	Intrinsic Pathway for Apoptosis
Sunitinib	HNSC	FCERI mediated MAPK activation
Sunitinib	HNSC	EPHB-mediated forward signaling
Sunitinib	HNSC	G2-M Checkpoints
Sunitinib	HNSC	Ubiquitin Mediated Degradation of Phosphorylated Cdc25A
Sunitinib	HNSC	p53-Independent DNA Damage Response
Sunitinib	HNSC	p53-Independent G1-S DNA damage checkpoint
Sunitinib	HNSC	G alpha 12-13 signalling events
Sunitinib	HNSC	G1-S DNA Damage Checkpoints
Sunitinib	HNSC	Cell Cycle
Sunitinib	HNSC	RIG-I-MDA5 mediated induction of IFN-alpha-beta pathways
Sunitinib	HNSC	Semaphorin interactions
Sunitinib	HNSC	Toll Like Receptor 10 TLR10 Cascade
Sunitinib	HNSC	Toll Like Receptor 5 TLR5 Cascade
Sunitinib	HNSC	Cdc20:Phospho-APC-C mediated degradation of Cyclin A
Sunitinib	HNSC	MyD88 cascade initiated on plasma membrane
Sunitinib	HNSC	APC:Cdc20 mediated degradation of cell cycle proteins prior to satisfation of the cell cycle checkpoint
Sunitinib	HNSC	TRAF6 mediated induction of NFkB and MAP kinases upon TLR7-8 or 9 activation
Sunitinib	HNSC	Toll Like Receptor 7-8 TLR7-8 Cascade
Sunitinib	HNSC	MyD88 dependent cascade initiated on endosome
Sunitinib	HNSC	APC-C:Cdc20 mediated degradation of mitotic proteins
Sunitinib	HNSC	Toll Like Receptor 9 TLR9 Cascade
Sunitinib	HNSC	Activation of APC-C and APC-C:Cdc20 mediated degradation of mitotic proteins
Sunitinib	HNSC	MyD88:Mal cascade initiated on plasma membrane
Sunitinib	HNSC	Toll Like Receptor TLR1:TLR2 Cascade
Sunitinib	HNSC	Toll Like Receptor TLR6:TLR2 Cascade
Sunitinib	HNSC	Toll Like Receptor 2 TLR2 Cascade
Sunitinib	HNSC	Regulation of APC-C activators between G1-S and early anaphase
Sunitinib	HNSC	APC-C-mediated degradation of cell cycle proteins
Sunitinib	HNSC	Regulation of mitotic cell cycle
Sunitinib	HNSC	EPH-Ephrin signaling
Sunitinib	HNSC	Resolution of Sister Chromatid Cohesion
Sunitinib	HNSC	VEGFA-VEGFR2 Pathway
Sunitinib	HNSC	Activated TLR4 signalling
Sunitinib	HNSC	Toll Like Receptor 4 TLR4 Cascade
Sunitinib	HNSC	Signaling by VEGF
Sunitinib	HNSC	Mitotic Prometaphase
Sunitinib	HNSC	RHO GTPases Activate Formins
Sunitinib	HNSC	Toll-Like Receptors Cascades
Vinblastine	HNSC	VEGFA-VEGFR2 Pathway
Vinblastine	HNSC	Signaling by VEGF
Bosutinib	HNSC	ERK-MAPK targets
Bosutinib	HNSC	Nuclear Events kinase and transcription factor activation
Bosutinib	HNSC	Recycling pathway of L1
Bosutinib	HNSC	MAPK targets- Nuclear events mediated by MAP kinases
Bosutinib	HNSC	CREB phosphorylation through the activation of Ras
Bosutinib	HNSC	Post NMDA receptor activation events
Bosutinib	HNSC	Activation of NMDA receptor upon glutamate binding and postsynaptic events
Bosutinib	HNSC	MAP kinase activation in TLR cascade
Bosutinib	HNSC	TRAF6 Mediated Induction of proinflammatory cytokines
Bosutinib	HNSC	Toll Like Receptor 10 TLR10 Cascade
Bosutinib	HNSC	Toll Like Receptor 5 TLR5 Cascade
Bosutinib	HNSC	MyD88 cascade initiated on plasma membrane
Bosutinib	HNSC	TRAF6 mediated induction of NFkB and MAP kinases upon TLR7-8 or 9 activation
Bosutinib	HNSC	Toll Like Receptor 7-8 TLR7-8 Cascade
Bosutinib	HNSC	MyD88 dependent cascade initiated on endosome
Bosutinib	HNSC	Toll Like Receptor 9 TLR9 Cascade
Bosutinib	HNSC	Senescence-Associated Secretory Phenotype SASP
Bosutinib	HNSC	MyD88:Mal cascade initiated on plasma membrane
Bosutinib	HNSC	Toll Like Receptor TLR1:TLR2 Cascade
Bosutinib	HNSC	Toll Like Receptor TLR6:TLR2 Cascade
Bosutinib	HNSC	Toll Like Receptor 2 TLR2 Cascade
Bosutinib	HNSC	TRIF-mediated TLR3-TLR4 signaling
Bosutinib	HNSC	MyD88-independent TLR3-TLR4 cascade
Bosutinib	HNSC	Toll Like Receptor 3 TLR3 Cascade
Bosutinib	HNSC	L1CAM interactions
Bosutinib	HNSC	Activated TLR4 signalling
Bosutinib	HNSC	Toll Like Receptor 4 TLR4 Cascade
Bosutinib	HNSC	Toll-Like Receptors Cascades
Bosutinib	HNSC	Neurotransmitter Receptor Binding And Downstream Transmission In The Postsynaptic Cell
Bosutinib	HNSC	Cellular Senescence
Bosutinib	HNSC	Gastrin-CREB signalling pathway via PKC and MAPK
Bosutinib	HNSC	NGF signalling via TRKA from the plasma membrane
Bosutinib	HNSC	Transmission across Chemical Synapses
Bosutinib	HNSC	Cellular responses to stress
Bosutinib	HNSC	RAF-MAP kinase cascade
Bosutinib	HNSC	Activation of the AP-1 family of transcription factors
Bosutinib	HNSC	Signalling by NGF
Bosutinib	HNSC	Neuronal System
Bosutinib	HNSC	Axon guidance
Bosutinib	HNSC	Advanced glycosylation endproduct receptor signaling
Bosutinib	HNSC	SOS-mediated signalling
Bosutinib	HNSC	GRB2 events in EGFR signaling
Bosutinib	HNSC	SHC-mediated signalling
Bosutinib	HNSC	SHC1 events in EGFR signaling
Bosutinib	HNSC	Signalling to p38 via RIT and RIN
Bosutinib	HNSC	ARMS-mediated activation
Bosutinib	HNSC	Thrombin signalling through proteinase activated receptors PARs
Bosutinib	HNSC	SHC-related events
Bosutinib	HNSC	Frs2-mediated activation
Bosutinib	HNSC	SHC-related events triggered by IGF1R
Bosutinib	HNSC	SHC1 events in ERBB4 signaling
Bosutinib	HNSC	Prolonged ERK activation events
Bosutinib	HNSC	GRB2 events in ERBB2 signaling
Bosutinib	HNSC	Signaling by Leptin
Bosutinib	HNSC	Signal transduction by L1
Bosutinib	HNSC	Growth hormone receptor signaling
Bosutinib	HNSC	SHC1 events in ERBB2 signaling
Bosutinib	HNSC	Signalling to RAS
Bosutinib	HNSC	VEGFR2 mediated cell proliferation
Bosutinib	HNSC	FRS-mediated FGFR3 signaling
Bosutinib	HNSC	Developmental Biology
Bosutinib	HNSC	FRS2-mediated FGFR4 signaling
Bosutinib	HNSC	Negative regulation of FGFR3 signaling
Bosutinib	HNSC	Ca-dependent events
Bosutinib	HNSC	Oncogene Induced Senescence
Bosutinib	HNSC	FRS-mediated FGFR1 signaling
Bosutinib	HNSC	RHO GTPases Activate WASPs and WAVEs
Bosutinib	HNSC	Negative regulation of FGFR4 signaling
Bosutinib	HNSC	FRS-mediated FGFR2 signaling
Bosutinib	HNSC	Negative regulation of FGFR1 signaling
Bosutinib	HNSC	Negative regulation of FGFR2 signaling
Bosutinib	HNSC	Intrinsic Pathway for Apoptosis
Bosutinib	HNSC	Signalling to ERKs
Bosutinib	HNSC	FCERI mediated MAPK activation
Bosutinib	HNSC	Interleukin-2 signaling
Bosutinib	HNSC	PLC beta mediated events
Bosutinib	HNSC	G-protein mediated events
Bosutinib	HNSC	Regulation of actin dynamics for phagocytic cup formation
Bosutinib	HNSC	Regulation of HSF1-mediated heat shock response
Bosutinib	HNSC	Opioid Signalling
Bosutinib	HNSC	NCAM signaling for neurite out-growth
Bosutinib	HNSC	Fcgamma receptor FCGR dependent phagocytosis
Bosutinib	HNSC	Cellular response to heat stress
Bosutinib	HNSC	IRS-mediated signalling
Bosutinib	HNSC	IRS-related events
Bosutinib	HNSC	IRS-related events triggered by IGF1R
Bosutinib	HNSC	Signaling by Type 1 Insulin-like Growth Factor 1 Receptor IGF1R
Bosutinib	HNSC	IGF1R signaling cascade
Bosutinib	HNSC	Insulin receptor signalling cascade
Bosutinib	HNSC	Oxidative Stress Induced Senescence
Bosutinib	HNSC	VEGFA-VEGFR2 Pathway
Bosutinib	HNSC	Signaling by VEGF
Bosutinib	HNSC	Signaling by Interleukins
Bosutinib	HNSC	Signaling by Insulin receptor
Bosutinib	HNSC	Signaling by SCF-KIT
Bosutinib	HNSC	Downstream signaling of activated FGFR1
Bosutinib	HNSC	Downstream signaling of activated FGFR2
Bosutinib	HNSC	Downstream signaling of activated FGFR3
Bosutinib	HNSC	Downstream signaling of activated FGFR4
Bosutinib	HNSC	Signaling by ERBB4
Bosutinib	HNSC	Apoptosis
Bosutinib	HNSC	Downstream signal transduction
Bosutinib	HNSC	Signaling by FGFR
Bosutinib	HNSC	Signaling by FGFR1
Bosutinib	HNSC	Signaling by FGFR2
Bosutinib	HNSC	Signaling by FGFR3
Bosutinib	HNSC	Signaling by FGFR4
Bosutinib	HNSC	Signaling by ERBB2
Bosutinib	HNSC	DAP12 signaling
Bosutinib	HNSC	Programmed Cell Death
Bosutinib	HNSC	Signaling by EGFR
Bosutinib	HNSC	Fc epsilon receptor FCERI signaling
Bosutinib	HNSC	DAP12 interactions
Bosutinib	HNSC	Signaling by PDGF
Bosutinib	HNSC	Platelet activation, signaling and aggregation
Ponatinib	HNSC	VEGFA-VEGFR2 Pathway
Ponatinib	HNSC	Signaling by VEGF
Ponatinib	HNSC	Signaling by Interleukins
Ponatinib	HNSC	VEGFR2 mediated cell proliferation
Ponatinib	HNSC	Fc epsilon receptor FCERI signaling
Ponatinib	HNSC	NOTCH1 Intracellular Domain Regulates Transcription
Ponatinib	HNSC	Interleukin-2 signaling
Ponatinib	HNSC	Signaling by NOTCH1 PEST Domain Mutants in Cancer
Ponatinib	HNSC	Signaling by NOTCH1 in Cancer
Ponatinib	HNSC	Constitutive Signaling by NOTCH1 PEST Domain Mutants
Ponatinib	HNSC	Signaling by NOTCH1 HD+PEST Domain Mutants in Cancer
Ponatinib	HNSC	Constitutive Signaling by NOTCH1 HD+PEST Domain Mutants
Ponatinib	HNSC	MAP kinase activation in TLR cascade
Ponatinib	HNSC	Diseases of signal transduction
Ponatinib	HNSC	TRAF6 Mediated Induction of proinflammatory cytokines
Ponatinib	HNSC	Signaling by NOTCH1
Ponatinib	HNSC	Cytokine Signaling in Immune system
Ponatinib	HNSC	Toll Like Receptor 10 TLR10 Cascade
Ponatinib	HNSC	Toll Like Receptor 5 TLR5 Cascade
Ponatinib	HNSC	MyD88 cascade initiated on plasma membrane
Ponatinib	HNSC	TRAF6 mediated induction of NFkB and MAP kinases upon TLR7-8 or 9 activation
Ponatinib	HNSC	Toll Like Receptor 7-8 TLR7-8 Cascade
Ponatinib	HNSC	MyD88 dependent cascade initiated on endosome
Ponatinib	HNSC	Toll Like Receptor 9 TLR9 Cascade
Ponatinib	HNSC	Fcgamma receptor FCGR dependent phagocytosis
Ponatinib	HNSC	Cellular response to heat stress
Ponatinib	HNSC	MyD88:Mal cascade initiated on plasma membrane
Ponatinib	HNSC	Toll Like Receptor TLR1:TLR2 Cascade
Ponatinib	HNSC	Toll Like Receptor TLR6:TLR2 Cascade
Ponatinib	HNSC	Toll Like Receptor 2 TLR2 Cascade
Ponatinib	HNSC	TRIF-mediated TLR3-TLR4 signaling
Ponatinib	HNSC	MyD88-independent TLR3-TLR4 cascade
Ponatinib	HNSC	Toll Like Receptor 3 TLR3 Cascade
Ponatinib	HNSC	IRS-mediated signalling
Ponatinib	HNSC	IRS-related events
Ponatinib	HNSC	IRS-related events triggered by IGF1R
Ponatinib	HNSC	Signaling by NOTCH
Ponatinib	HNSC	Signaling by Type 1 Insulin-like Growth Factor 1 Receptor IGF1R
Ponatinib	HNSC	IGF1R signaling cascade
Ponatinib	HNSC	Insulin receptor signalling cascade
Ponatinib	HNSC	Activated TLR4 signalling
Ponatinib	HNSC	Toll Like Receptor 4 TLR4 Cascade
Ponatinib	HNSC	Toll-Like Receptors Cascades
Ponatinib	HNSC	Signaling by Insulin receptor
Ponatinib	HNSC	C-type lectin receptors CLRs
Ponatinib	HNSC	Signaling by SCF-KIT
Ponatinib	HNSC	Downstream signaling of activated FGFR1
Ponatinib	HNSC	Downstream signaling of activated FGFR2
Ponatinib	HNSC	Downstream signaling of activated FGFR3
Ponatinib	HNSC	Downstream signaling of activated FGFR4
Ponatinib	HNSC	Signaling by ERBB4
Ponatinib	HNSC	Downstream signal transduction
Ponatinib	HNSC	Signaling by FGFR
Ponatinib	HNSC	Signaling by FGFR1
Ponatinib	HNSC	Signaling by FGFR2
Ponatinib	HNSC	Signaling by FGFR3
Ponatinib	HNSC	Signaling by FGFR4
Ponatinib	HNSC	Signaling by ERBB2
Ponatinib	HNSC	DAP12 signaling
Ponatinib	HNSC	Signaling by EGFR
Ponatinib	HNSC	RAF-MAP kinase cascade
Ponatinib	HNSC	Activation of the AP-1 family of transcription factors
Ponatinib	HNSC	IRAK2 mediated activation of TAK1 complex
Ponatinib	HNSC	IRAK2 mediated activation of TAK1 complex upon TLR7-8 or 9 stimulation
Ponatinib	HNSC	DAP12 interactions
Ponatinib	HNSC	Signaling by PDGF
Ponatinib	HNSC	NOTCH2 intracellular domain regulates transcription
Ponatinib	HNSC	Attenuation phase
Ponatinib	HNSC	Gastrin-CREB signalling pathway via PKC and MAPK
Ponatinib	HNSC	NGF signalling via TRKA from the plasma membrane
Ponatinib	HNSC	Platelet activation, signaling and aggregation
Ponatinib	HNSC	Advanced glycosylation endproduct receptor signaling
Ponatinib	HNSC	SOS-mediated signalling
Ponatinib	HNSC	GRB2 events in EGFR signaling
Ponatinib	HNSC	TRAF3-dependent IRF activation pathway
Ponatinib	HNSC	SHC-mediated signalling
Ponatinib	HNSC	SHC1 events in EGFR signaling
Ponatinib	HNSC	Signalling to p38 via RIT and RIN
Ponatinib	HNSC	CD28 dependent PI3K-Akt signaling
Ponatinib	HNSC	Constitutive Signaling by EGFRvIII
Ponatinib	HNSC	Signaling by EGFRvIII in Cancer
Ponatinib	HNSC	TRAF6 mediated induction of TAK1 complex
Ponatinib	HNSC	Polo-like kinase mediated events
Ponatinib	HNSC	ARMS-mediated activation
Ponatinib	HNSC	Signaling by FGFR1 fusion mutants
Ponatinib	HNSC	Regulation of signaling by CBL
Ponatinib	HNSC	ERK-MAPK targets
Ponatinib	HNSC	Thrombin signalling through proteinase activated receptors PARs
Ponatinib	HNSC	SHC-related events
Ponatinib	HNSC	Frs2-mediated activation
Ponatinib	HNSC	Tie2 Signaling
Ponatinib	HNSC	SHC-related events triggered by IGF1R
Ponatinib	HNSC	Constitutive Signaling by Ligand-Responsive EGFR Cancer Variants
Ponatinib	HNSC	SHC1 events in ERBB4 signaling
Ponatinib	HNSC	Signaling by EGFR in Cancer
Ponatinib	HNSC	Signaling by Ligand-Responsive EGFR Variants in Cancer
Ponatinib	HNSC	Prolonged ERK activation events
Ponatinib	HNSC	Nuclear Events kinase and transcription factor activation
Ponatinib	HNSC	JNK c-Jun kinases phosphorylation and activation mediated by activated human TAK1
Ponatinib	HNSC	GRB2 events in ERBB2 signaling
Ponatinib	HNSC	Role of phospholipids in phagocytosis
Ponatinib	HNSC	Signaling by Leptin
Ponatinib	HNSC	HSF1-dependent transactivation
Ponatinib	HNSC	Signal transduction by L1
Ponatinib	HNSC	activated TAK1 mediates p38 MAPK activation
Ponatinib	HNSC	CD209 DC-SIGN signaling
Ponatinib	HNSC	TAK1 activates NFkB by phosphorylation and activation of IKKs complex
Ponatinib	HNSC	Signaling by FGFR3 mutants
Ponatinib	HNSC	Signaling by FGFR3 in disease
Ponatinib	HNSC	Cellular responses to stress
Ponatinib	HNSC	Nephrin interactions
Ponatinib	HNSC	Growth hormone receptor signaling
Ponatinib	HNSC	SHC1 events in ERBB2 signaling
Ponatinib	HNSC	Signalling by NGF
Ponatinib	HNSC	Regulation of Hypoxia-inducible Factor HIF by oxygen
Ponatinib	HNSC	Cellular response to hypoxia
Ponatinib	HNSC	Recycling pathway of L1
Ponatinib	HNSC	CD28 co-stimulation
Ponatinib	HNSC	MAPK targets- Nuclear events mediated by MAP kinases
Ponatinib	HNSC	Interleukin receptor SHC signaling
Ponatinib	HNSC	Signalling to RAS
Ponatinib	HNSC	NOD1-2 Signaling Pathway
Ponatinib	HNSC	FGFR1 mutant receptor activation
Ponatinib	HNSC	FRS-mediated FGFR3 signaling
Ponatinib	HNSC	Signaling by FGFR2 in disease
Ponatinib	HNSC	Signaling by FGFR2 mutants
Ponatinib	HNSC	GPVI-mediated activation cascade
Ponatinib	HNSC	Signaling by NOTCH2
Ponatinib	HNSC	Signaling by FGFR4 in disease
Ponatinib	HNSC	Signaling by FGFR4 mutants
Ponatinib	HNSC	FCERI mediated NF-kB activation
Ponatinib	HNSC	CREB phosphorylation through the activation of Ras
Ponatinib	HNSC	FRS2-mediated FGFR4 signaling
Ponatinib	HNSC	Negative regulation of FGFR3 signaling
Ponatinib	HNSC	TRAF6 mediated IRF7 activation
Ponatinib	HNSC	Ca-dependent events
Ponatinib	HNSC	Oncogene Induced Senescence
Ponatinib	HNSC	FRS-mediated FGFR1 signaling
Ponatinib	HNSC	RHO GTPases Activate WASPs and WAVEs
Ponatinib	HNSC	Negative regulation of FGFR4 signaling
Ponatinib	HNSC	FRS-mediated FGFR2 signaling
Ponatinib	HNSC	Negative regulation of FGFR1 signaling
Ponatinib	HNSC	Synthesis of PIPs at the plasma membrane
Ponatinib	HNSC	Signaling by FGFR1 in disease
Ponatinib	HNSC	Signaling by FGFR1 mutants
Ponatinib	HNSC	Negative regulation of FGFR2 signaling
Ponatinib	HNSC	Circadian Clock
Ponatinib	HNSC	Post NMDA receptor activation events
Ponatinib	HNSC	Signalling to ERKs
Ponatinib	HNSC	FCERI mediated MAPK activation
Ponatinib	HNSC	Activation of NMDA receptor upon glutamate binding and postsynaptic events
Ponatinib	HNSC	Signaling by FGFR in disease
Ponatinib	HNSC	Interleukin-3, 5 and GM-CSF signaling
Ponatinib	HNSC	Nucleotide-binding domain, leucine rich repeat containing receptor NLR signaling pathways
Ponatinib	HNSC	formation of the beta-catenin:TCF transactivating complex
Ponatinib	HNSC	PLC beta mediated events
Ponatinib	HNSC	Interleukin-1 signaling
Ponatinib	HNSC	G-protein mediated events
Ponatinib	HNSC	Downstream TCR signaling
Ponatinib	HNSC	PI Metabolism
Ponatinib	HNSC	Regulation of actin dynamics for phagocytic cup formation
Ponatinib	HNSC	Regulation of HSF1-mediated heat shock response
Ponatinib	HNSC	Costimulation by the CD28 family
Ponatinib	HNSC	Transcriptional regulation of white adipocyte differentiation
Ponatinib	HNSC	G alpha 12-13 signalling events
Ponatinib	HNSC	Constitutive Signaling by Aberrant PI3K in Cancer
Ponatinib	HNSC	Cytosolic sensors of pathogen-associated DNA
Ponatinib	HNSC	Developmental Biology
Ponatinib	HNSC	Opioid Signalling
Ponatinib	HNSC	TCR signaling
Ponatinib	HNSC	NCAM signaling for neurite out-growth
Ponatinib	HNSC	Hemostasis
Ponatinib	HNSC	RIG-I-MDA5 mediated induction of IFN-alpha-beta pathways
Ponatinib	HNSC	PI3K Cascade
Ponatinib	HNSC	Senescence-Associated Secretory Phenotype SASP
Ponatinib	HNSC	PI3K-AKT Signaling in Cancer
Ponatinib	HNSC	L1CAM interactions
Ponatinib	HNSC	Integrin cell surface interactions
Ponatinib	HNSC	Oxidative Stress Induced Senescence
Ponatinib	HNSC	PI3K events in ERBB4 signaling
Ponatinib	HNSC	PIP3 activates AKT signaling
Ponatinib	HNSC	PI3K events in ERBB2 signaling
Ponatinib	HNSC	PI-3K cascade:FGFR1
Ponatinib	HNSC	PI-3K cascade:FGFR2
Ponatinib	HNSC	PI-3K cascade:FGFR3
Ponatinib	HNSC	PI-3K cascade:FGFR4
Ponatinib	HNSC	PI3K-AKT activation
Ponatinib	HNSC	GAB1 signalosome
Ponatinib	HNSC	Cell surface interactions at the vascular wall
Ponatinib	HNSC	CLEC7A Dectin-1 signaling
Ponatinib	HNSC	Role of LAT2-NTAL-LAB on calcium mobilization
Dasatinib	HNSC	Regulation of actin dynamics for phagocytic cup formation
Dasatinib	HNSC	Fcgamma receptor FCGR dependent phagocytosis
Dasatinib	HNSC	VEGFA-VEGFR2 Pathway
Dasatinib	HNSC	Signaling by VEGF
Dasatinib	HNSC	Sema3A PAK dependent Axon repulsion
Dasatinib	HNSC	Signaling by SCF-KIT
Dasatinib	HNSC	Signal transduction by L1
Dasatinib	HNSC	Signaling by ERBB2
Dasatinib	HNSC	VEGFR2 mediated vascular permeability
Dasatinib	HNSC	DAP12 signaling
Dasatinib	HNSC	Fc epsilon receptor FCERI signaling
Dasatinib	HNSC	DAP12 interactions
Dasatinib	HNSC	RHO GTPases Activate WASPs and WAVEs
Dasatinib	HNSC	FCERI mediated MAPK activation
Dasatinib	HNSC	Signalling by NGF
Dasatinib	HNSC	TRAF6 Mediated Induction of proinflammatory cytokines
Dasatinib	HNSC	Axon guidance
Dasatinib	HNSC	Semaphorin interactions
Dasatinib	HNSC	Toll Like Receptor 10 TLR10 Cascade
Dasatinib	HNSC	Toll Like Receptor 5 TLR5 Cascade
Dasatinib	HNSC	MyD88 cascade initiated on plasma membrane
Dasatinib	HNSC	TRAF6 mediated induction of NFkB and MAP kinases upon TLR7-8 or 9 activation
Dasatinib	HNSC	Toll Like Receptor 7-8 TLR7-8 Cascade
Dasatinib	HNSC	MyD88 dependent cascade initiated on endosome
Dasatinib	HNSC	Toll Like Receptor 9 TLR9 Cascade
Dasatinib	HNSC	Cellular response to heat stress
Dasatinib	HNSC	MyD88:Mal cascade initiated on plasma membrane
Dasatinib	HNSC	Toll Like Receptor TLR1:TLR2 Cascade
Dasatinib	HNSC	Toll Like Receptor TLR6:TLR2 Cascade
Dasatinib	HNSC	Toll Like Receptor 2 TLR2 Cascade
Dasatinib	HNSC	TRIF-mediated TLR3-TLR4 signaling
Dasatinib	HNSC	MyD88-independent TLR3-TLR4 cascade
Dasatinib	HNSC	Toll Like Receptor 3 TLR3 Cascade
Dasatinib	HNSC	L1CAM interactions
Dasatinib	HNSC	Activated TLR4 signalling
Dasatinib	HNSC	Toll Like Receptor 4 TLR4 Cascade
Dasatinib	HNSC	Signaling by Interleukins
Dasatinib	HNSC	Developmental Biology
Dasatinib	HNSC	Toll-Like Receptors Cascades
Dasatinib	HNSC	Downstream signaling of activated FGFR1
Dasatinib	HNSC	Downstream signaling of activated FGFR2
Dasatinib	HNSC	Downstream signaling of activated FGFR3
Dasatinib	HNSC	Downstream signaling of activated FGFR4
Dasatinib	HNSC	Signaling by ERBB4
Dasatinib	HNSC	Downstream signal transduction
Dasatinib	HNSC	Signaling by FGFR
Dasatinib	HNSC	Signaling by FGFR1
Dasatinib	HNSC	Signaling by FGFR2
Dasatinib	HNSC	Signaling by FGFR3
Dasatinib	HNSC	Signaling by FGFR4
Dasatinib	HNSC	Signaling by EGFR
Dasatinib	HNSC	Signaling by PDGF
Dasatinib	HNSC	NGF signalling via TRKA from the plasma membrane
Dasatinib	HNSC	Platelet activation, signaling and aggregation
Dasatinib	HNSC	RAF-MAP kinase cascade
Dasatinib	HNSC	eNOS activation
Dasatinib	HNSC	Activation of the AP-1 family of transcription factors
Dasatinib	HNSC	RIP-mediated NFkB activation via ZBP1
Dasatinib	HNSC	AKT phosphorylates targets in the cytosol
Dasatinib	HNSC	DSCAM interactions
Dasatinib	HNSC	RHO GTPases Activate NADPH Oxidases
Dasatinib	HNSC	Tetrahydrobiopterin BH4 synthesis, recycling, salvage and regulation
Dasatinib	HNSC	Attenuation phase
Dasatinib	HNSC	CD28 dependent Vav1 pathway
Dasatinib	HNSC	NF-kB activation through FADD-RIP-1 pathway mediated by caspase-8 and -10
Dasatinib	HNSC	ZBP1 DAI mediated induction of type I IFNs
Dasatinib	HNSC	Advanced glycosylation endproduct receptor signaling
Dasatinib	HNSC	SOS-mediated signalling
Dasatinib	HNSC	GRB2 events in EGFR signaling
Dasatinib	HNSC	SEMA3A-Plexin repulsion signaling by inhibiting Integrin adhesion
Dasatinib	HNSC	DCC mediated attractive signaling
Dasatinib	HNSC	SHC-mediated signalling
Dasatinib	HNSC	SHC1 events in EGFR signaling
Dasatinib	HNSC	Signalling to p38 via RIT and RIN
Dasatinib	HNSC	RHO GTPases activate IQGAPs
Dasatinib	HNSC	Constitutive Signaling by EGFRvIII
Dasatinib	HNSC	Signaling by EGFRvIII in Cancer
Dasatinib	HNSC	IRAK1 recruits IKK complex
Dasatinib	HNSC	IRAK1 recruits IKK complex upon TLR7-8 or 9 stimulation
Dasatinib	HNSC	RHO GTPase Effectors
Dasatinib	HNSC	Diseases of signal transduction
Dasatinib	HNSC	ARMS-mediated activation
Dasatinib	HNSC	TRAF6 mediated NF-kB activation
Dasatinib	HNSC	ERK-MAPK targets
Dasatinib	HNSC	Thrombin signalling through proteinase activated receptors PARs
Dasatinib	HNSC	SHC-related events
Dasatinib	HNSC	Frs2-mediated activation
Dasatinib	HNSC	SHC-related events triggered by IGF1R
Dasatinib	HNSC	Ephrin signaling
Dasatinib	HNSC	Cellular responses to stress
Dasatinib	HNSC	Constitutive Signaling by Ligand-Responsive EGFR Cancer Variants
Dasatinib	HNSC	SHC1 events in ERBB4 signaling
Dasatinib	HNSC	Signaling by EGFR in Cancer
Dasatinib	HNSC	Signaling by Ligand-Responsive EGFR Variants in Cancer
Dasatinib	HNSC	IKK complex recruitment mediated by RIP1
Dasatinib	HNSC	Prolonged ERK activation events
Dasatinib	HNSC	Nuclear Events kinase and transcription factor activation
Dasatinib	HNSC	Metabolism of nitric oxide
Dasatinib	HNSC	eNOS activation and regulation
Dasatinib	HNSC	GRB2 events in ERBB2 signaling
Dasatinib	HNSC	Signaling by Leptin
Dasatinib	HNSC	HSF1-dependent transactivation
Dasatinib	HNSC	Sema4D induced cell migration and growth-cone collapse
Dasatinib	HNSC	TAK1 activates NFkB by phosphorylation and activation of IKKs complex
Dasatinib	HNSC	Constitutive Signaling by AKT1 E17K in Cancer
Dasatinib	HNSC	Cytokine Signaling in Immune system
Dasatinib	HNSC	Signaling by Robo receptor
Dasatinib	HNSC	RHO GTPases activate PAKs
Dasatinib	HNSC	Growth hormone receptor signaling
Dasatinib	HNSC	SHC1 events in ERBB2 signaling
Dasatinib	HNSC	Diseases of Immune System
Dasatinib	HNSC	Diseases associated with the TLR signaling cascade
Dasatinib	HNSC	Sema4D in semaphorin signaling
Dasatinib	HNSC	Recycling pathway of L1
Dasatinib	HNSC	CD28 co-stimulation
Dasatinib	HNSC	MAPK targets- Nuclear events mediated by MAP kinases
Dasatinib	HNSC	Signalling to RAS
Dasatinib	HNSC	NOD1-2 Signaling Pathway
Dasatinib	HNSC	Condensation of Prophase Chromosomes
Dasatinib	HNSC	VEGFR2 mediated cell proliferation
Dasatinib	HNSC	FRS-mediated FGFR3 signaling
Dasatinib	HNSC	E2F mediated regulation of DNA replication
Dasatinib	HNSC	GPVI-mediated activation cascade
Dasatinib	HNSC	The role of Nef in HIV-1 replication and disease pathogenesis
Dasatinib	HNSC	FCERI mediated NF-kB activation
Dasatinib	HNSC	CREB phosphorylation through the activation of Ras
Dasatinib	HNSC	FRS2-mediated FGFR4 signaling
Dasatinib	HNSC	Negative regulation of FGFR3 signaling
Dasatinib	HNSC	Ca-dependent events
Dasatinib	HNSC	Oncogene Induced Senescence
Dasatinib	HNSC	FRS-mediated FGFR1 signaling
Dasatinib	HNSC	Cyclin D associated events in G1
Dasatinib	HNSC	G1 Phase
Dasatinib	HNSC	Negative regulation of FGFR4 signaling
Dasatinib	HNSC	FRS-mediated FGFR2 signaling
Dasatinib	HNSC	Negative regulation of FGFR1 signaling
Dasatinib	HNSC	Signaling by Rho GTPases
Dasatinib	HNSC	Negative regulation of FGFR2 signaling
Dasatinib	HNSC	Post NMDA receptor activation events
Dasatinib	HNSC	Signalling to ERKs
Dasatinib	HNSC	Activation of NMDA receptor upon glutamate binding and postsynaptic events
Dasatinib	HNSC	Binding and Uptake of Ligands by Scavenger Receptors
Dasatinib	HNSC	EPHB-mediated forward signaling
Dasatinib	HNSC	Interleukin-2 signaling
Dasatinib	HNSC	Netrin-1 signaling
Dasatinib	HNSC	Cell Cycle, Mitotic
Dasatinib	HNSC	Nucleotide-binding domain, leucine rich repeat containing receptor NLR signaling pathways
Dasatinib	HNSC	PLC beta mediated events
Dasatinib	HNSC	NRAGE signals death through JNK
Dasatinib	HNSC	Interleukin-1 signaling
Dasatinib	HNSC	G-protein mediated events
Dasatinib	HNSC	EPH-ephrin mediated repulsion of cells
Dasatinib	HNSC	Downstream TCR signaling
Dasatinib	HNSC	Adaptive Immune System
Dasatinib	HNSC	MAP kinase activation in TLR cascade
Dasatinib	HNSC	Hemostasis
Dasatinib	HNSC	Regulation of HSF1-mediated heat shock response
Dasatinib	HNSC	Costimulation by the CD28 family
Dasatinib	HNSC	G alpha 12-13 signalling events
Dasatinib	HNSC	Dectin-1 mediated noncanonical NF-kB signaling
Dasatinib	HNSC	Cyclin A:Cdk2-associated events at S phase entry
Dasatinib	HNSC	Cytosolic sensors of pathogen-associated DNA
Dasatinib	HNSC	Cell death signalling via NRAGE, NRIF and NADE
Dasatinib	HNSC	Cyclin E associated events during G1-S transition
Dasatinib	HNSC	Loss of Nlp from mitotic centrosomes
Dasatinib	HNSC	Loss of proteins required for interphase microtubule organizationÂ from the centrosome
Dasatinib	HNSC	Cell Cycle
Dasatinib	HNSC	Opioid Signalling
Dasatinib	HNSC	TCR signaling
Dasatinib	HNSC	NCAM signaling for neurite out-growth
Dasatinib	HNSC	RIG-I-MDA5 mediated induction of IFN-alpha-beta pathways
Dasatinib	HNSC	Activation of NF-kappaB in B cells
Dasatinib	HNSC	Orc1 removal from chromatin
Dasatinib	HNSC	Switching of origins to a post-replicative state
Dasatinib	HNSC	Removal of licensing factors from origins
Dasatinib	HNSC	Regulation of DNA replication
Dasatinib	HNSC	Recruitment of mitotic centrosome proteins and complexes
Dasatinib	HNSC	Centrosome maturation
Dasatinib	HNSC	Senescence-Associated Secretory Phenotype SASP
Dasatinib	HNSC	PCP-CE pathway
Dasatinib	HNSC	Mitotic Prophase
Dasatinib	HNSC	IRS-mediated signalling
Dasatinib	HNSC	PI3K-AKT Signaling in Cancer
Dasatinib	HNSC	Regulation of PLK1 Activity at G2-M Transition
Dasatinib	HNSC	IRS-related events
Dasatinib	HNSC	IRS-related events triggered by IGF1R
Dasatinib	HNSC	EPH-Ephrin signaling
Dasatinib	HNSC	p75 NTR receptor-mediated signalling
Dasatinib	HNSC	Signaling by Type 1 Insulin-like Growth Factor 1 Receptor IGF1R
Dasatinib	HNSC	IGF1R signaling cascade
Dasatinib	HNSC	Insulin receptor signalling cascade
Dasatinib	HNSC	Oxidative Stress Induced Senescence
Dasatinib	HNSC	Anchoring of the basal body to the plasma membrane
Dasatinib	HNSC	PI3K events in ERBB4 signaling
Dasatinib	HNSC	PIP3 activates AKT signaling
Dasatinib	HNSC	PI3K events in ERBB2 signaling
Dasatinib	HNSC	PI-3K cascade:FGFR1
Dasatinib	HNSC	PI-3K cascade:FGFR2
Dasatinib	HNSC	PI-3K cascade:FGFR3
Dasatinib	HNSC	PI-3K cascade:FGFR4
Dasatinib	HNSC	Synthesis of DNA
Dasatinib	HNSC	PI3K-AKT activation
Dasatinib	HNSC	GAB1 signalosome
Dasatinib	HNSC	CLEC7A Dectin-1 signaling
Dasatinib	HNSC	DNA Replication
Dasatinib	HNSC	G1-S Transition
Dasatinib	HNSC	RHO GTPases Activate Formins
Dasatinib	HNSC	Role of LAT2-NTAL-LAB on calcium mobilization
Dasatinib	HNSC	G2-M Transition
Dasatinib	HNSC	Mitotic G2-G2-M phases
Dasatinib	HNSC	Signaling by Insulin receptor
Dasatinib	HNSC	beta-catenin independent WNT signaling
Dasatinib	HNSC	S Phase
Dasatinib	HNSC	Factors involved in megakaryocyte development and platelet production
Dasatinib	HNSC	C-type lectin receptors CLRs
Dasatinib	HNSC	Mitotic G1-G1-S phases
Dasatinib	HNSC	Cell-Cell communication
Dasatinib	HNSC	Rho GTPase cycle
Dasatinib	HNSC	Host Interactions of HIV factors
Belinostat	HNSC	Constitutive Signaling by EGFRvIII
Belinostat	HNSC	Signaling by EGFRvIII in Cancer
Belinostat	HNSC	Constitutive Signaling by Ligand-Responsive EGFR Cancer Variants
Belinostat	HNSC	Signaling by EGFR in Cancer
Belinostat	HNSC	Signaling by Ligand-Responsive EGFR Variants in Cancer
Belinostat	HNSC	NCAM signaling for neurite out-growth
Belinostat	HNSC	NGF signalling via TRKA from the plasma membrane
Belinostat	HNSC	GRB2 events in EGFR signaling
Belinostat	HNSC	IRS-mediated signalling
Belinostat	HNSC	SHC1 events in EGFR signaling
Belinostat	HNSC	IRS-related events
Belinostat	HNSC	IRS-related events triggered by IGF1R
Belinostat	HNSC	Signaling by Type 1 Insulin-like Growth Factor 1 Receptor IGF1R
Belinostat	HNSC	IGF1R signaling cascade
Belinostat	HNSC	Insulin receptor signalling cascade
Belinostat	HNSC	Tie2 Signaling
Belinostat	HNSC	GRB2 events in ERBB2 signaling
Belinostat	HNSC	Role of LAT2-NTAL-LAB on calcium mobilization
Belinostat	HNSC	Signaling by FGFR3 mutants
Belinostat	HNSC	Signaling by FGFR3 in disease
Belinostat	HNSC	Signaling by Interleukins
Belinostat	HNSC	Signaling by Insulin receptor
Belinostat	HNSC	SHC1 events in ERBB2 signaling
Belinostat	HNSC	Signalling by NGF
Belinostat	HNSC	Interleukin receptor SHC signaling
Belinostat	HNSC	Signaling by FGFR2 in disease
Belinostat	HNSC	Signaling by FGFR2 mutants
Belinostat	HNSC	Axon guidance
Belinostat	HNSC	Signaling by FGFR4 in disease
Belinostat	HNSC	Signaling by FGFR4 mutants
Belinostat	HNSC	Signaling by SCF-KIT
Belinostat	HNSC	Signaling by FGFR1 in disease
Belinostat	HNSC	Signaling by FGFR1 mutants
Belinostat	HNSC	Downstream signaling of activated FGFR1
Belinostat	HNSC	Downstream signaling of activated FGFR2
Belinostat	HNSC	Downstream signaling of activated FGFR3
Belinostat	HNSC	Downstream signaling of activated FGFR4
Belinostat	HNSC	Signaling by ERBB4
Belinostat	HNSC	Downstream signal transduction
Belinostat	HNSC	Signaling by FGFR
Belinostat	HNSC	Signaling by FGFR1
Belinostat	HNSC	Signaling by FGFR2
Belinostat	HNSC	Signaling by FGFR3
Belinostat	HNSC	Signaling by FGFR4
Belinostat	HNSC	Signaling by ERBB2
Belinostat	HNSC	DAP12 signaling
Belinostat	HNSC	Interleukin-2 signaling
Belinostat	HNSC	Signaling by FGFR in disease
Belinostat	HNSC	Interleukin-3, 5 and GM-CSF signaling
Belinostat	HNSC	Signaling by EGFR
Belinostat	HNSC	Fc epsilon receptor FCERI signaling
Belinostat	HNSC	DAP12 interactions
Belinostat	HNSC	Signaling by PDGF
Belinostat	HNSC	Platelet activation, signaling and aggregation
Belinostat	HNSC	Signaling by the B Cell Receptor BCR
Belinostat	HNSC	G alpha 12-13 signalling events
Belinostat	HNSC	Constitutive Signaling by Aberrant PI3K in Cancer
Belinostat	HNSC	Developmental Biology
Belinostat	HNSC	PI3K Cascade
Belinostat	HNSC	Diseases of signal transduction
Belinostat	HNSC	PI3K-AKT Signaling in Cancer
Belinostat	HNSC	Cytokine Signaling in Immune system
Belinostat	HNSC	PI3K events in ERBB4 signaling
Belinostat	HNSC	PIP3 activates AKT signaling
Belinostat	HNSC	PI3K events in ERBB2 signaling
Belinostat	HNSC	PI-3K cascade:FGFR1
Belinostat	HNSC	PI-3K cascade:FGFR2
Belinostat	HNSC	PI-3K cascade:FGFR3
Belinostat	HNSC	PI-3K cascade:FGFR4
Belinostat	HNSC	PI3K-AKT activation
Belinostat	HNSC	GAB1 signalosome
Belinostat	HNSC	Cell surface interactions at the vascular wall
Belinostat	HNSC	Signal attenuation
Belinostat	HNSC	SOS-mediated signalling
Belinostat	HNSC	SHC-mediated signalling
Belinostat	HNSC	GRB2:SOS provides linkage to MAPK signaling for Integrins
Belinostat	HNSC	CD28 dependent PI3K-Akt signaling
Belinostat	HNSC	Regulation of KIT signaling
Belinostat	HNSC	Signaling by FGFR1 fusion mutants
Belinostat	HNSC	Regulation of signaling by CBL
Belinostat	HNSC	ERK-MAPK targets
Belinostat	HNSC	Regulation of AMPK activity via LKB1
Belinostat	HNSC	SHC-related events
Belinostat	HNSC	Downstream signaling events of B Cell Receptor BCR
Belinostat	HNSC	Adaptive Immune System
Belinostat	HNSC	SHC-related events triggered by IGF1R
Belinostat	HNSC	SHC-mediated cascade:FGFR3
Belinostat	HNSC	SHC1 events in ERBB4 signaling
Belinostat	HNSC	Energy dependent regulation of mTOR by LKB1-AMPK
Belinostat	HNSC	Nuclear Events kinase and transcription factor activation
Belinostat	HNSC	SHC-mediated cascade:FGFR4
Belinostat	HNSC	Hemostasis
Belinostat	HNSC	G0 and Early G1
Belinostat	HNSC	Role of phospholipids in phagocytosis
Belinostat	HNSC	CD209 DC-SIGN signaling
Belinostat	HNSC	SHC-mediated cascade:FGFR1
Belinostat	HNSC	Formation of incision complex in GG-NER
Belinostat	HNSC	Dual incision reaction in GG-NER
Belinostat	HNSC	Gastrin-CREB signalling pathway via PKC and MAPK
Belinostat	HNSC	Nephrin interactions
Belinostat	HNSC	Signaling by Robo receptor
Belinostat	HNSC	SHC-mediated cascade:FGFR2
Belinostat	HNSC	Recycling pathway of L1
Belinostat	HNSC	EGFR downregulation
Belinostat	HNSC	CD28 co-stimulation
Belinostat	HNSC	MAPK targets- Nuclear events mediated by MAP kinases
Belinostat	HNSC	Signalling to RAS
Belinostat	HNSC	FGFR1 mutant receptor activation
Belinostat	HNSC	Integrin alphaIIb beta3 signaling
Belinostat	HNSC	FRS-mediated FGFR3 signaling
Belinostat	HNSC	GPVI-mediated activation cascade
Belinostat	HNSC	mTOR signalling
Belinostat	HNSC	SMAD2-SMAD3:SMAD4 heterotrimer regulates transcription
Belinostat	HNSC	PKB-mediated events
Belinostat	HNSC	Formation of transcription-coupled NER TC-NER repair complex
Belinostat	HNSC	Dual incision reaction in TC-NER
Belinostat	HNSC	EPHA-mediated growth cone collapse
Belinostat	HNSC	FRS2-mediated FGFR4 signaling
Belinostat	HNSC	FRS-mediated FGFR1 signaling
Belinostat	HNSC	Cyclin D associated events in G1
Belinostat	HNSC	G1 Phase
Belinostat	HNSC	FCERI mediated Ca+2 mobilization
Belinostat	HNSC	FRS-mediated FGFR2 signaling
Belinostat	HNSC	Antigen activates B Cell Receptor BCR leading to generation of second messengers
Belinostat	HNSC	Synthesis of PIPs at the plasma membrane
Belinostat	HNSC	Global Genomic NER GG-NER
Belinostat	HNSC	EGFR interacts with phospholipase C-gamma
Belinostat	HNSC	PLCG1 events in ERBB2 signaling
Belinostat	HNSC	Signalling to ERKs
Belinostat	HNSC	FCERI mediated MAPK activation
Belinostat	HNSC	Platelet Aggregation Plug Formation
Belinostat	HNSC	NCAM1 interactions
Belinostat	HNSC	Transcriptional activity of SMAD2-SMAD3:SMAD4 heterotrimer
Belinostat	HNSC	NRAGE signals death through JNK
Belinostat	HNSC	Interleukin-1 signaling
Belinostat	HNSC	EPH-ephrin mediated repulsion of cells
Belinostat	HNSC	Transcription-coupled NER TC-NER
Belinostat	HNSC	Downstream TCR signaling
Palbociclib	HNSC	Cell Cycle
Palbociclib	HNSC	RAF-MAP kinase cascade
Palbociclib	HNSC	Activation of the AP-1 family of transcription factors
Palbociclib	HNSC	RHO GTPase Effectors
Palbociclib	HNSC	G1-S-Specific Transcription
Palbociclib	HNSC	Advanced glycosylation endproduct receptor signaling
Palbociclib	HNSC	SOS-mediated signalling
Palbociclib	HNSC	GRB2 events in EGFR signaling
Palbociclib	HNSC	SHC-mediated signalling
Palbociclib	HNSC	SHC1 events in EGFR signaling
Palbociclib	HNSC	Signalling to p38 via RIT and RIN
Palbociclib	HNSC	ARMS-mediated activation
Palbociclib	HNSC	Cyclin A-B1 associated events during G2-M transition
Palbociclib	HNSC	Homologous Recombination Repair
Palbociclib	HNSC	Homologous recombination repair of replication-independent double-strand breaks
Palbociclib	HNSC	ERK-MAPK targets
Palbociclib	HNSC	Thrombin signalling through proteinase activated receptors PARs
Palbociclib	HNSC	SHC-related events
Palbociclib	HNSC	Inhibition of the proteolytic activity of APC-C required for the onset of anaphase by mitotic spindle checkpoint components
Palbociclib	HNSC	Inactivation of APC-C via direct inhibition of the APC-C complex
Palbociclib	HNSC	Frs2-mediated activation
Palbociclib	HNSC	SHC-related events triggered by IGF1R
Palbociclib	HNSC	SHC1 events in ERBB4 signaling
Palbociclib	HNSC	Mitotic Spindle Checkpoint
Palbociclib	HNSC	Prolonged ERK activation events
Palbociclib	HNSC	Nuclear Events kinase and transcription factor activation
Palbociclib	HNSC	GRB2 events in ERBB2 signaling
Palbociclib	HNSC	Signaling by Leptin
Palbociclib	HNSC	Signal transduction by L1
Palbociclib	HNSC	Double-Strand Break Repair
Palbociclib	HNSC	APC-Cdc20 mediated degradation of Nek2A
Palbociclib	HNSC	Growth hormone receptor signaling
Palbociclib	HNSC	SHC1 events in ERBB2 signaling
Palbociclib	HNSC	Fanconi Anemia pathway
Palbociclib	HNSC	Recycling pathway of L1
Palbociclib	HNSC	Signaling by Rho GTPases
Palbociclib	HNSC	MAPK targets- Nuclear events mediated by MAP kinases
Palbociclib	HNSC	Signalling to RAS
Palbociclib	HNSC	VEGFR2 mediated cell proliferation
Palbociclib	HNSC	FRS-mediated FGFR3 signaling
Palbociclib	HNSC	E2F mediated regulation of DNA replication
Palbociclib	HNSC	CREB phosphorylation through the activation of Ras
Palbociclib	HNSC	FRS2-mediated FGFR4 signaling
Palbociclib	HNSC	Negative regulation of FGFR3 signaling
Palbociclib	HNSC	Ca-dependent events
Palbociclib	HNSC	Oncogene Induced Senescence
Palbociclib	HNSC	FRS-mediated FGFR1 signaling
Palbociclib	HNSC	RHO GTPases Activate WASPs and WAVEs
Palbociclib	HNSC	Negative regulation of FGFR4 signaling
Palbociclib	HNSC	FRS-mediated FGFR2 signaling
Palbociclib	HNSC	Negative regulation of FGFR1 signaling
Palbociclib	HNSC	Negative regulation of FGFR2 signaling
Palbociclib	HNSC	Cell Cycle, Mitotic
Palbociclib	HNSC	Post NMDA receptor activation events
Palbociclib	HNSC	Signalling to ERKs
Palbociclib	HNSC	FCERI mediated MAPK activation
Palbociclib	HNSC	Activation of NMDA receptor upon glutamate binding and postsynaptic events
Palbociclib	HNSC	Interleukin-2 signaling
Palbociclib	HNSC	PLC beta mediated events
Palbociclib	HNSC	G-protein mediated events
Palbociclib	HNSC	Meiotic synapsis
Palbociclib	HNSC	MAP kinase activation in TLR cascade
Palbociclib	HNSC	Regulation of actin dynamics for phagocytic cup formation
Palbociclib	HNSC	Meiotic recombination
Palbociclib	HNSC	Regulation of HSF1-mediated heat shock response
Palbociclib	HNSC	TRAF6 Mediated Induction of proinflammatory cytokines
Palbociclib	HNSC	Opioid Signalling
Palbociclib	HNSC	NCAM signaling for neurite out-growth
Palbociclib	HNSC	Toll Like Receptor 10 TLR10 Cascade
Palbociclib	HNSC	Toll Like Receptor 5 TLR5 Cascade
Palbociclib	HNSC	Cdc20:Phospho-APC-C mediated degradation of Cyclin A
Palbociclib	HNSC	MyD88 cascade initiated on plasma membrane
Palbociclib	HNSC	APC:Cdc20 mediated degradation of cell cycle proteins prior to satisfation of the cell cycle checkpoint
Palbociclib	HNSC	TRAF6 mediated induction of NFkB and MAP kinases upon TLR7-8 or 9 activation
Palbociclib	HNSC	Toll Like Receptor 7-8 TLR7-8 Cascade
Palbociclib	HNSC	MyD88 dependent cascade initiated on endosome
Palbociclib	HNSC	APC-C:Cdc20 mediated degradation of mitotic proteins
Palbociclib	HNSC	Toll Like Receptor 9 TLR9 Cascade
Palbociclib	HNSC	Activation of APC-C and APC-C:Cdc20 mediated degradation of mitotic proteins
Palbociclib	HNSC	Fcgamma receptor FCGR dependent phagocytosis
Palbociclib	HNSC	Senescence-Associated Secretory Phenotype SASP
Palbociclib	HNSC	Cellular response to heat stress
Palbociclib	HNSC	MyD88:Mal cascade initiated on plasma membrane
Palbociclib	HNSC	Toll Like Receptor TLR1:TLR2 Cascade
Palbociclib	HNSC	Toll Like Receptor TLR6:TLR2 Cascade
Palbociclib	HNSC	Toll Like Receptor 2 TLR2 Cascade
Palbociclib	HNSC	SUMOylation of DNA damage response and repair proteins
Palbociclib	HNSC	SUMO E3 ligases SUMOylate target proteins
Palbociclib	HNSC	Regulation of APC-C activators between G1-S and early anaphase
Palbociclib	HNSC	TRIF-mediated TLR3-TLR4 signaling
Palbociclib	HNSC	MyD88-independent TLR3-TLR4 cascade
Palbociclib	HNSC	Toll Like Receptor 3 TLR3 Cascade
Palbociclib	HNSC	SUMOylation
Palbociclib	HNSC	IRS-mediated signalling
Palbociclib	HNSC	APC-C-mediated degradation of cell cycle proteins
Palbociclib	HNSC	Regulation of mitotic cell cycle
Palbociclib	HNSC	L1CAM interactions
Palbociclib	HNSC	IRS-related events
Palbociclib	HNSC	Meiosis
Palbociclib	HNSC	IRS-related events triggered by IGF1R
Palbociclib	HNSC	Signaling by Type 1 Insulin-like Growth Factor 1 Receptor IGF1R
Palbociclib	HNSC	IGF1R signaling cascade
Palbociclib	HNSC	Insulin receptor signalling cascade
Palbociclib	HNSC	Oxidative Stress Induced Senescence
Palbociclib	HNSC	Resolution of Sister Chromatid Cohesion
Palbociclib	HNSC	VEGFA-VEGFR2 Pathway
Palbociclib	HNSC	Activated TLR4 signalling
Palbociclib	HNSC	Toll Like Receptor 4 TLR4 Cascade
Palbociclib	HNSC	Signaling by VEGF
Palbociclib	HNSC	Mitotic Prometaphase
Palbociclib	HNSC	G1-S Transition
Palbociclib	HNSC	RHO GTPases Activate Formins
Palbociclib	HNSC	Signaling by Interleukins
Palbociclib	HNSC	G2-M Transition
Palbociclib	HNSC	Toll-Like Receptors Cascades
Palbociclib	HNSC	Mitotic G2-G2-M phases
Palbociclib	HNSC	Signaling by Insulin receptor
Palbociclib	HNSC	Cell Cycle Checkpoints
Palbociclib	HNSC	Mitotic G1-G1-S phases
Palbociclib	HNSC	Signaling by SCF-KIT
Palbociclib	HNSC	Neurotransmitter Receptor Binding And Downstream Transmission In The Postsynaptic Cell
Palbociclib	HNSC	Downstream signaling of activated FGFR1
Palbociclib	HNSC	Downstream signaling of activated FGFR2
Palbociclib	HNSC	Downstream signaling of activated FGFR3
Palbociclib	HNSC	Downstream signaling of activated FGFR4
Vorinostat	HNSC	GRB2 events in EGFR signaling
Vorinostat	HNSC	SHC1 events in EGFR signaling
Vorinostat	HNSC	Constitutive Signaling by EGFRvIII
Vorinostat	HNSC	Signaling by EGFRvIII in Cancer
Vorinostat	HNSC	Constitutive Signaling by Ligand-Responsive EGFR Cancer Variants
Vorinostat	HNSC	Signaling by EGFR in Cancer
Vorinostat	HNSC	Signaling by Ligand-Responsive EGFR Variants in Cancer
Vorinostat	HNSC	GRB2 events in ERBB2 signaling
Vorinostat	HNSC	Formation of incision complex in GG-NER
Vorinostat	HNSC	Dual incision reaction in GG-NER
Vorinostat	HNSC	SHC1 events in ERBB2 signaling
Vorinostat	HNSC	EGFR downregulation
Vorinostat	HNSC	Formation of transcription-coupled NER TC-NER repair complex
Vorinostat	HNSC	Dual incision reaction in TC-NER
Vorinostat	HNSC	Global Genomic NER GG-NER
Vorinostat	HNSC	EGFR interacts with phospholipase C-gamma
Vorinostat	HNSC	PLCG1 events in ERBB2 signaling
Vorinostat	HNSC	NCAM1 interactions
Vorinostat	HNSC	Transcription-coupled NER TC-NER
Vorinostat	HNSC	Nucleotide Excision Repair
Vorinostat	HNSC	Constitutive Signaling by Aberrant PI3K in Cancer
Vorinostat	HNSC	NCAM signaling for neurite out-growth
Vorinostat	HNSC	Platelet degranulation
Vorinostat	HNSC	PI3K-AKT Signaling in Cancer
Vorinostat	HNSC	Response to elevated platelet cytosolic Ca2+
Vorinostat	HNSC	PI3K events in ERBB4 signaling
Vorinostat	HNSC	PIP3 activates AKT signaling
Vorinostat	HNSC	PI3K events in ERBB2 signaling
Vorinostat	HNSC	PI-3K cascade:FGFR1
Vorinostat	HNSC	PI-3K cascade:FGFR2
Vorinostat	HNSC	PI-3K cascade:FGFR3
Vorinostat	HNSC	PI-3K cascade:FGFR4
Vorinostat	HNSC	PI3K-AKT activation
Vorinostat	HNSC	GAB1 signalosome
Vorinostat	HNSC	Role of LAT2-NTAL-LAB on calcium mobilization
Vorinostat	HNSC	Signaling by SCF-KIT
Vorinostat	HNSC	Downstream signaling of activated FGFR1
Vorinostat	HNSC	Downstream signaling of activated FGFR2
Vorinostat	HNSC	Downstream signaling of activated FGFR3
Vorinostat	HNSC	Downstream signaling of activated FGFR4
Vorinostat	HNSC	DNA Repair
Vorinostat	HNSC	Signaling by ERBB4
Vorinostat	HNSC	Downstream signal transduction
Vorinostat	HNSC	Signaling by FGFR
Vorinostat	HNSC	Signaling by FGFR1
Vorinostat	HNSC	Signaling by FGFR2
Vorinostat	HNSC	Signaling by FGFR3
Vorinostat	HNSC	Signaling by FGFR4
Vorinostat	HNSC	Signaling by ERBB2
Vorinostat	HNSC	DAP12 signaling
Vorinostat	HNSC	Downstream signaling events of B Cell Receptor BCR
Vorinostat	HNSC	Signaling by EGFR
Vorinostat	HNSC	Fc epsilon receptor FCERI signaling
Vorinostat	HNSC	DAP12 interactions
Vorinostat	HNSC	Signaling by PDGF
Vorinostat	HNSC	NGF signalling via TRKA from the plasma membrane
Vorinostat	HNSC	Platelet activation, signaling and aggregation
Vorinostat	HNSC	Signaling by the B Cell Receptor BCR
Temsirolimus	HNSC	Constitutive Signaling by AKT1 E17K in Cancer
Temsirolimus	HNSC	PI3K-AKT Signaling in Cancer
Temsirolimus	HNSC	PI3K events in ERBB4 signaling
Temsirolimus	HNSC	PIP3 activates AKT signaling
Temsirolimus	HNSC	PI3K events in ERBB2 signaling
Temsirolimus	HNSC	PI-3K cascade:FGFR1
Temsirolimus	HNSC	PI-3K cascade:FGFR2
Temsirolimus	HNSC	PI-3K cascade:FGFR3
Temsirolimus	HNSC	PI-3K cascade:FGFR4
Temsirolimus	HNSC	PI3K-AKT activation
Temsirolimus	HNSC	GAB1 signalosome
Temsirolimus	HNSC	Role of LAT2-NTAL-LAB on calcium mobilization
Temsirolimus	HNSC	Signaling by SCF-KIT
Temsirolimus	HNSC	Downstream signaling of activated FGFR1
Temsirolimus	HNSC	Downstream signaling of activated FGFR2
Temsirolimus	HNSC	Downstream signaling of activated FGFR3
Temsirolimus	HNSC	Downstream signaling of activated FGFR4
Temsirolimus	HNSC	Signaling by ERBB4
Temsirolimus	HNSC	Downstream signal transduction
Temsirolimus	HNSC	Signaling by FGFR
Temsirolimus	HNSC	Signaling by FGFR1
Temsirolimus	HNSC	Signaling by FGFR2
Temsirolimus	HNSC	Signaling by FGFR3
Temsirolimus	HNSC	Signaling by FGFR4
Temsirolimus	HNSC	Signaling by ERBB2
Temsirolimus	HNSC	DAP12 signaling
Temsirolimus	HNSC	Downstream signaling events of B Cell Receptor BCR
Temsirolimus	HNSC	Signaling by EGFR
Temsirolimus	HNSC	Fc epsilon receptor FCERI signaling
Temsirolimus	HNSC	DAP12 interactions
Temsirolimus	HNSC	Signaling by PDGF
Temsirolimus	HNSC	NGF signalling via TRKA from the plasma membrane
Temsirolimus	HNSC	Signaling by the B Cell Receptor BCR
Temsirolimus	HNSC	Diseases of signal transduction
Temsirolimus	HNSC	Signalling by NGF
Temsirolimus	HNSC	AKT phosphorylates targets in the cytosol
Temsirolimus	HNSC	Regulation of Rheb GTPase activity by AMPK
Temsirolimus	HNSC	CD28 dependent PI3K-Akt signaling
Temsirolimus	HNSC	Homologous Recombination Repair
Temsirolimus	HNSC	Homologous recombination repair of replication-independent double-strand breaks
Temsirolimus	HNSC	Energy dependent regulation of mTOR by LKB1-AMPK
Temsirolimus	HNSC	Double-Strand Break Repair
Temsirolimus	HNSC	VEGFR2 mediated vascular permeability
Temsirolimus	HNSC	Fanconi Anemia pathway
Temsirolimus	HNSC	CD28 co-stimulation
Temsirolimus	HNSC	Adaptive Immune System
Temsirolimus	HNSC	mTOR signalling
Temsirolimus	HNSC	PKB-mediated events
Temsirolimus	HNSC	Meiotic synapsis
Temsirolimus	HNSC	Meiotic recombination
Temsirolimus	HNSC	Costimulation by the CD28 family
Temsirolimus	HNSC	Transcriptional Regulation by TP53
Temsirolimus	HNSC	TP53 Regulates Metabolic Genes
Temsirolimus	HNSC	PI3K Cascade
Temsirolimus	HNSC	SUMOylation of DNA damage response and repair proteins
Temsirolimus	HNSC	SUMO E3 ligases SUMOylate target proteins
Temsirolimus	HNSC	SUMOylation
Temsirolimus	HNSC	IRS-mediated signalling
Temsirolimus	HNSC	IRS-related events
Temsirolimus	HNSC	Meiosis
Temsirolimus	HNSC	IRS-related events triggered by IGF1R
Temsirolimus	HNSC	Signaling by Type 1 Insulin-like Growth Factor 1 Receptor IGF1R
Temsirolimus	HNSC	IGF1R signaling cascade
Temsirolimus	HNSC	Insulin receptor signalling cascade
Temsirolimus	HNSC	VEGFA-VEGFR2 Pathway
Temsirolimus	HNSC	Signaling by VEGF
Temsirolimus	HNSC	Signaling by Insulin receptor
Temsirolimus	HNSC	DNA Repair
Temsirolimus	HNSC	Generic Transcription Pathway
Tretinoin	BRCA	CREB phosphorylation through the activation of Ras
Tretinoin	BRCA	Post NMDA receptor activation events
Tretinoin	BRCA	Activation of NMDA receptor upon glutamate binding and postsynaptic events
Tretinoin	BRCA	Neurotransmitter Receptor Binding And Downstream Transmission In The Postsynaptic Cell
Tretinoin	BRCA	NGF signalling via TRKA from the plasma membrane
Tretinoin	BRCA	Transmission across Chemical Synapses
Tretinoin	BRCA	Ras activation uopn Ca2+ infux through NMDA receptor
Tretinoin	BRCA	PI3K-AKT activation
Tretinoin	BRCA	Signalling by NGF
Tretinoin	BRCA	Neuronal System
Tretinoin	BRCA	Recycling pathway of L1
Tretinoin	BRCA	Molecules associated with elastic fibres
Tretinoin	BRCA	Elastic fibre formation
Tretinoin	BRCA	Transcriptional Regulation by TP53
Tretinoin	BRCA	TP53 Regulates Metabolic Genes
Tretinoin	BRCA	ECM proteoglycans
Tretinoin	BRCA	L1CAM interactions
Tretinoin	BRCA	Integrin cell surface interactions
Tretinoin	BRCA	PI3K events in ERBB4 signaling
Tretinoin	BRCA	PIP3 activates AKT signaling
Tretinoin	BRCA	PI3K events in ERBB2 signaling
Tretinoin	BRCA	PI-3K cascade:FGFR1
Tretinoin	BRCA	PI-3K cascade:FGFR2
Tretinoin	BRCA	PI-3K cascade:FGFR3
Tretinoin	BRCA	PI-3K cascade:FGFR4
Tretinoin	BRCA	GAB1 signalosome
Tretinoin	BRCA	Role of LAT2-NTAL-LAB on calcium mobilization
Tretinoin	BRCA	Retrograde neurotrophin signalling
Tretinoin	BRCA	AKT phosphorylates targets in the cytosol
Tretinoin	BRCA	Signaling by SCF-KIT
Tretinoin	BRCA	Downstream signaling of activated FGFR1
Tretinoin	BRCA	Downstream signaling of activated FGFR2
Tretinoin	BRCA	Downstream signaling of activated FGFR3
Tretinoin	BRCA	Downstream signaling of activated FGFR4
Tretinoin	BRCA	Regulation of Rheb GTPase activity by AMPK
Tretinoin	BRCA	Signaling by ERBB4
Tretinoin	BRCA	Downstream signal transduction
Tretinoin	BRCA	Signaling by FGFR
Tretinoin	BRCA	Signaling by FGFR1
Tretinoin	BRCA	Signaling by FGFR2
Tretinoin	BRCA	Signaling by FGFR3
Tretinoin	BRCA	Signaling by FGFR4
Tretinoin	BRCA	Signalling to p38 via RIT and RIN
Tretinoin	BRCA	Signaling by ERBB2
Tretinoin	BRCA	DAP12 signaling
Tretinoin	BRCA	ARMS-mediated activation
Tretinoin	BRCA	ERK-MAPK targets
Tretinoin	BRCA	Unblocking of NMDA receptor, glutamate binding and activation
Tretinoin	BRCA	CREB phosphorylation through the activation of CaMKII
Tretinoin	BRCA	Downstream signaling events of B Cell Receptor BCR
Tretinoin	BRCA	Frs2-mediated activation
Tretinoin	BRCA	Signaling by EGFR
Tretinoin	BRCA	Fc epsilon receptor FCERI signaling
Tretinoin	BRCA	DAP12 interactions
Tretinoin	BRCA	Energy dependent regulation of mTOR by LKB1-AMPK
Tretinoin	BRCA	Prolonged ERK activation events
Tretinoin	BRCA	Nuclear Events kinase and transcription factor activation
Tretinoin	BRCA	Signaling by PDGF
Tretinoin	BRCA	Constitutive Signaling by AKT1 E17K in Cancer
Tretinoin	BRCA	Generic Transcription Pathway
Tretinoin	BRCA	Signaling by the B Cell Receptor BCR
Tretinoin	BRCA	MAPK targets- Nuclear events mediated by MAP kinases
Tretinoin	BRCA	Signalling to RAS
Tretinoin	BRCA	Synthesis of IP3 and IP4 in the cytosol
Tretinoin	BRCA	mTOR signalling
Tretinoin	BRCA	PKB-mediated events
Tretinoin	BRCA	Formation of transcription-coupled NER TC-NER repair complex
Tretinoin	BRCA	Dual incision reaction in TC-NER
Sorafenib	BRCA	Fanconi Anemia pathway
Sorafenib	BRCA	NOTCH1 Intracellular Domain Regulates Transcription
Sorafenib	BRCA	Signaling by NOTCH1 PEST Domain Mutants in Cancer
Sorafenib	BRCA	Signaling by NOTCH1 in Cancer
Sorafenib	BRCA	Constitutive Signaling by NOTCH1 PEST Domain Mutants
Sorafenib	BRCA	Signaling by NOTCH1 HD+PEST Domain Mutants in Cancer
Sorafenib	BRCA	Constitutive Signaling by NOTCH1 HD+PEST Domain Mutants
Sorafenib	BRCA	Signaling by NOTCH1
Sorafenib	BRCA	Diseases of signal transduction
Sorafenib	BRCA	Platelet degranulation
Sorafenib	BRCA	Signaling by NOTCH
Sorafenib	BRCA	Response to elevated platelet cytosolic Ca2+
Sunitinib	BRCA	Fanconi Anemia pathway
Sunitinib	BRCA	DNA Repair
Sunitinib	BRCA	FCERI mediated MAPK activation
Sunitinib	BRCA	Toll Like Receptor 10 TLR10 Cascade
Sunitinib	BRCA	Toll Like Receptor 5 TLR5 Cascade
Sunitinib	BRCA	MyD88 cascade initiated on plasma membrane
Sunitinib	BRCA	TRAF6 mediated induction of NFkB and MAP kinases upon TLR7-8 or 9 activation
Sunitinib	BRCA	Toll Like Receptor 7-8 TLR7-8 Cascade
Sunitinib	BRCA	MyD88 dependent cascade initiated on endosome
Sunitinib	BRCA	Toll Like Receptor 9 TLR9 Cascade
Sunitinib	BRCA	MyD88:Mal cascade initiated on plasma membrane
Sunitinib	BRCA	Toll Like Receptor TLR1:TLR2 Cascade
Sunitinib	BRCA	Toll Like Receptor TLR6:TLR2 Cascade
Sunitinib	BRCA	Toll Like Receptor 2 TLR2 Cascade
Sunitinib	BRCA	Activated TLR4 signalling
Sunitinib	BRCA	Toll Like Receptor 4 TLR4 Cascade
Sunitinib	BRCA	Toll-Like Receptors Cascades
Sunitinib	BRCA	Regulation of the Fanconi anemia pathway
Sunitinib	BRCA	Cytosolic iron-sulfur cluster assembly
Sunitinib	BRCA	Fc epsilon receptor FCERI signaling
Sunitinib	BRCA	G2-M DNA damage checkpoint
Sunitinib	BRCA	TRAF6 mediated NF-kB activation
Sunitinib	BRCA	JNK c-Jun kinases phosphorylation and activation mediated by activated human TAK1
Sunitinib	BRCA	Uptake and actions of bacterial toxins
Sunitinib	BRCA	RHO GTPases activate PAKs
Sunitinib	BRCA	Formation of transcription-coupled NER TC-NER repair complex
Sunitinib	BRCA	Dual incision reaction in TC-NER
Sunitinib	BRCA	Smooth Muscle Contraction
Sunitinib	BRCA	Cellular responses to stress
Sunitinib	BRCA	Intrinsic Pathway for Apoptosis
Sunitinib	BRCA	Activation of ATR in response to replication stress
Sunitinib	BRCA	Interleukin-1 signaling
Sunitinib	BRCA	Transcription-coupled NER TC-NER
Sunitinib	BRCA	Meiotic synapsis
Sunitinib	BRCA	MAP kinase activation in TLR cascade
Sunitinib	BRCA	G2-M Checkpoints
Sunitinib	BRCA	Nucleotide Excision Repair
Sunitinib	BRCA	Regulation of HSF1-mediated heat shock response
Sunitinib	BRCA	TRAF6 Mediated Induction of proinflammatory cytokines
Pazopanib	BRCA	GP1b-IX-V activation signalling
Pazopanib	BRCA	Cytosolic iron-sulfur cluster assembly
Pazopanib	BRCA	Homologous Recombination Repair
Pazopanib	BRCA	Homologous recombination repair of replication-independent double-strand breaks
Pazopanib	BRCA	Cell-extracellular matrix interactions
Pazopanib	BRCA	Double-Strand Break Repair
Pazopanib	BRCA	RHO GTPases activate PAKs
Pazopanib	BRCA	Intrinsic Pathway for Apoptosis
Pazopanib	BRCA	DNA Damage-Telomere Stress Induced Senescence
Pazopanib	BRCA	Meiotic recombination
Pazopanib	BRCA	Cell junction organization
Pazopanib	BRCA	Platelet degranulation
Pazopanib	BRCA	Meiosis
Pazopanib	BRCA	Response to elevated platelet cytosolic Ca2+
Vinblastine	BRCA	Intrinsic Pathway for Apoptosis
Vinblastine	BRCA	Apoptosis
Vinblastine	BRCA	Programmed Cell Death
Vinblastine	BRCA	Signaling by PDGF
Vinblastine	BRCA	AKT phosphorylates targets in the cytosol
Vinblastine	BRCA	Activation of BAD and translocation to mitochondria
Vinblastine	BRCA	Regulation of Rheb GTPase activity by AMPK
Vinblastine	BRCA	RHO GTPases Activate ROCKs
Vinblastine	BRCA	Scavenging by Class A Receptors
Vinblastine	BRCA	Energy dependent regulation of mTOR by LKB1-AMPK
Vinblastine	BRCA	Sema4D induced cell migration and growth-cone collapse
Vinblastine	BRCA	Constitutive Signaling by AKT1 E17K in Cancer
Vinblastine	BRCA	Activation of BH3-only proteins
Vinblastine	BRCA	Axon guidance
Vinblastine	BRCA	Syndecan interactions
Vinblastine	BRCA	Sema4D in semaphorin signaling
Vinblastine	BRCA	mTOR signalling
Vinblastine	BRCA	PKB-mediated events
Vinblastine	BRCA	EPHA-mediated growth cone collapse
Tamoxifen	BRCA	Homologous Recombination Repair
Tamoxifen	BRCA	Homologous recombination repair of replication-independent double-strand breaks
Tamoxifen	BRCA	Double-Strand Break Repair
Tamoxifen	BRCA	Fanconi Anemia pathway
Tamoxifen	BRCA	CREB phosphorylation through the activation of Ras
Tamoxifen	BRCA	Molecules associated with elastic fibres
Tamoxifen	BRCA	Post NMDA receptor activation events
Tamoxifen	BRCA	Elastic fibre formation
Tamoxifen	BRCA	Activation of NMDA receptor upon glutamate binding and postsynaptic events
Tamoxifen	BRCA	Meiotic recombination
Tamoxifen	BRCA	G alpha 12-13 signalling events
Tamoxifen	BRCA	ECM proteoglycans
Tamoxifen	BRCA	Integrin cell surface interactions
Tamoxifen	BRCA	Meiosis
Tamoxifen	BRCA	VEGFA-VEGFR2 Pathway
Tamoxifen	BRCA	Signaling by VEGF
Tamoxifen	BRCA	Regulation of the Fanconi anemia pathway
Tamoxifen	BRCA	Neurotransmitter Receptor Binding And Downstream Transmission In The Postsynaptic Cell
Tamoxifen	BRCA	DNA Repair
Ponatinib	BRCA	Molecules associated with elastic fibres
Ponatinib	BRCA	Elastic fibre formation
Ponatinib	BRCA	Nucleotide Excision Repair
Ponatinib	BRCA	Diseases of signal transduction
Ponatinib	BRCA	Constitutive Signaling by Aberrant PI3K in Cancer
Ponatinib	BRCA	ECM proteoglycans
Ponatinib	BRCA	PI3K Cascade
Ponatinib	BRCA	IRS-mediated signalling
Ponatinib	BRCA	PI3K-AKT Signaling in Cancer
Ponatinib	BRCA	IRS-related events
Ponatinib	BRCA	Integrin cell surface interactions
Ponatinib	BRCA	IRS-related events triggered by IGF1R
Ponatinib	BRCA	Signaling by Type 1 Insulin-like Growth Factor 1 Receptor IGF1R
Ponatinib	BRCA	IGF1R signaling cascade
Ponatinib	BRCA	Insulin receptor signalling cascade
Ponatinib	BRCA	PI3K events in ERBB4 signaling
Ponatinib	BRCA	PIP3 activates AKT signaling
Ponatinib	BRCA	PI3K events in ERBB2 signaling
Ponatinib	BRCA	PI-3K cascade:FGFR1
Ponatinib	BRCA	PI-3K cascade:FGFR2
Ponatinib	BRCA	PI-3K cascade:FGFR3
Ponatinib	BRCA	PI-3K cascade:FGFR4
Ponatinib	BRCA	PI3K-AKT activation
Ponatinib	BRCA	GAB1 signalosome
Ponatinib	BRCA	Role of LAT2-NTAL-LAB on calcium mobilization
Ponatinib	BRCA	Signaling by Insulin receptor
Ponatinib	BRCA	Signaling by SCF-KIT
Ponatinib	BRCA	Downstream signaling of activated FGFR1
Ponatinib	BRCA	Downstream signaling of activated FGFR2
Ponatinib	BRCA	Downstream signaling of activated FGFR3
Ponatinib	BRCA	Downstream signaling of activated FGFR4
Ponatinib	BRCA	DNA Repair
Ponatinib	BRCA	Signaling by ERBB4
Ponatinib	BRCA	Downstream signal transduction
Ponatinib	BRCA	Signaling by FGFR
Ponatinib	BRCA	Signaling by FGFR1
Ponatinib	BRCA	Signaling by FGFR2
Ponatinib	BRCA	Signaling by FGFR3
Ponatinib	BRCA	Signaling by FGFR4
Ponatinib	BRCA	Signaling by ERBB2
Ponatinib	BRCA	DAP12 signaling
Ponatinib	BRCA	Downstream signaling events of B Cell Receptor BCR
Ponatinib	BRCA	Signaling by EGFR
Ponatinib	BRCA	Fc epsilon receptor FCERI signaling
Ponatinib	BRCA	DAP12 interactions
Ponatinib	BRCA	Signaling by PDGF
Ponatinib	BRCA	Signal attenuation
Ponatinib	BRCA	SOS-mediated signalling
Ponatinib	BRCA	NGF signalling via TRKA from the plasma membrane
Ponatinib	BRCA	Signaling by the B Cell Receptor BCR
Ponatinib	BRCA	CD28 dependent PI3K-Akt signaling
Ponatinib	BRCA	Constitutive Signaling by EGFRvIII
Ponatinib	BRCA	Signaling by EGFRvIII in Cancer
Ponatinib	BRCA	Signaling by FGFR1 fusion mutants
Ponatinib	BRCA	Regulation of signaling by CBL
Ponatinib	BRCA	Tie2 Signaling
Ponatinib	BRCA	Constitutive Signaling by Ligand-Responsive EGFR Cancer Variants
Ponatinib	BRCA	Signaling by EGFR in Cancer
Ponatinib	BRCA	Signaling by Ligand-Responsive EGFR Variants in Cancer
Ponatinib	BRCA	Role of phospholipids in phagocytosis
Ponatinib	BRCA	Signaling by Leptin
Ponatinib	BRCA	Formation of incision complex in GG-NER
Ponatinib	BRCA	Dual incision reaction in GG-NER
Ponatinib	BRCA	Signaling by FGFR3 mutants
Ponatinib	BRCA	Signaling by FGFR3 in disease
Ponatinib	BRCA	Nephrin interactions
Ponatinib	BRCA	Growth hormone receptor signaling
Ponatinib	BRCA	Extracellular matrix organization
Ponatinib	BRCA	CD28 co-stimulation
Ponatinib	BRCA	Interleukin receptor SHC signaling
Ponatinib	BRCA	FGFR1 mutant receptor activation
Ponatinib	BRCA	Signaling by FGFR2 in disease
Ponatinib	BRCA	Signaling by FGFR2 mutants
Ponatinib	BRCA	GPVI-mediated activation cascade
Ponatinib	BRCA	Signaling by FGFR4 in disease
Ponatinib	BRCA	Signaling by FGFR4 mutants
Ponatinib	BRCA	Formation of transcription-coupled NER TC-NER repair complex
Ponatinib	BRCA	Dual incision reaction in TC-NER
Ponatinib	BRCA	Signalling by NGF
Ponatinib	BRCA	Cytokine Signaling in Immune system
Ponatinib	BRCA	Synthesis of PIPs at the plasma membrane
Ponatinib	BRCA	Signaling by FGFR1 in disease
Ponatinib	BRCA	Signaling by FGFR1 mutants
Ponatinib	BRCA	Global Genomic NER GG-NER
Ponatinib	BRCA	NOTCH1 Intracellular Domain Regulates Transcription
Ponatinib	BRCA	Interleukin-2 signaling
Ponatinib	BRCA	Signaling by FGFR in disease
Ponatinib	BRCA	Interleukin-3, 5 and GM-CSF signaling
Ponatinib	BRCA	Signaling by NOTCH1 PEST Domain Mutants in Cancer
Ponatinib	BRCA	Signaling by NOTCH1 in Cancer
Ponatinib	BRCA	Constitutive Signaling by NOTCH1 PEST Domain Mutants
Ponatinib	BRCA	Signaling by NOTCH1 HD+PEST Domain Mutants in Cancer
Ponatinib	BRCA	Constitutive Signaling by NOTCH1 HD+PEST Domain Mutants
Ponatinib	BRCA	Transcription-coupled NER TC-NER
Ponatinib	BRCA	Downstream TCR signaling
Ponatinib	BRCA	PI Metabolism
Ponatinib	BRCA	Costimulation by the CD28 family
Ponatinib	BRCA	G alpha 12-13 signalling events
Ponatinib	BRCA	Signaling by NOTCH1
Ponatinib	BRCA	TCR signaling
Ponatinib	BRCA	Adaptive Immune System
Ponatinib	BRCA	Fcgamma receptor FCGR dependent phagocytosis
Ponatinib	BRCA	SUMOylation of DNA damage response and repair proteins
Ponatinib	BRCA	SUMO E3 ligases SUMOylate target proteins
Ponatinib	BRCA	SUMOylation
Ponatinib	BRCA	Signaling by NOTCH
Belinostat	BRCA	Cytokine Signaling in Immune system
Belinostat	BRCA	CD28 dependent PI3K-Akt signaling
Belinostat	BRCA	Constitutive Signaling by EGFRvIII
Belinostat	BRCA	Signaling by EGFRvIII in Cancer
Belinostat	BRCA	Signaling by FGFR1 fusion mutants
Belinostat	BRCA	Regulation of signaling by CBL
Belinostat	BRCA	Tie2 Signaling
Belinostat	BRCA	Constitutive Signaling by Ligand-Responsive EGFR Cancer Variants
Belinostat	BRCA	Signaling by EGFR in Cancer
Belinostat	BRCA	Signaling by Ligand-Responsive EGFR Variants in Cancer
Belinostat	BRCA	Role of phospholipids in phagocytosis
Belinostat	BRCA	Signaling by FGFR3 mutants
Belinostat	BRCA	Signaling by FGFR3 in disease
Belinostat	BRCA	Nephrin interactions
Belinostat	BRCA	RHO GTPases activate PAKs
Belinostat	BRCA	CD28 co-stimulation
Belinostat	BRCA	Interleukin receptor SHC signaling
Belinostat	BRCA	FGFR1 mutant receptor activation
Belinostat	BRCA	Signaling by FGFR2 in disease
Belinostat	BRCA	Signaling by FGFR2 mutants
Belinostat	BRCA	GPVI-mediated activation cascade
Belinostat	BRCA	Signaling by FGFR4 in disease
Belinostat	BRCA	Signaling by FGFR4 mutants
Belinostat	BRCA	Smooth Muscle Contraction
Belinostat	BRCA	Synthesis of PIPs at the plasma membrane
Belinostat	BRCA	Signaling by FGFR1 in disease
Belinostat	BRCA	Signaling by FGFR1 mutants
Belinostat	BRCA	Interleukin-2 signaling
Belinostat	BRCA	Signaling by FGFR in disease
Belinostat	BRCA	Interleukin-3, 5 and GM-CSF signaling
Belinostat	BRCA	Downstream TCR signaling
Belinostat	BRCA	PI Metabolism
Belinostat	BRCA	Costimulation by the CD28 family
Belinostat	BRCA	G alpha 12-13 signalling events
Belinostat	BRCA	Constitutive Signaling by Aberrant PI3K in Cancer
Belinostat	BRCA	TCR signaling
Belinostat	BRCA	Muscle contraction
Belinostat	BRCA	ISG15 antiviral mechanism
Belinostat	BRCA	Antiviral mechanism by IFN-stimulated genes
Belinostat	BRCA	PI3K Cascade
Belinostat	BRCA	Fcgamma receptor FCGR dependent phagocytosis
Belinostat	BRCA	IRS-mediated signalling
Belinostat	BRCA	PI3K-AKT Signaling in Cancer
Belinostat	BRCA	IRS-related events
Belinostat	BRCA	IRS-related events triggered by IGF1R
Belinostat	BRCA	Signaling by Type 1 Insulin-like Growth Factor 1 Receptor IGF1R
Belinostat	BRCA	IGF1R signaling cascade
Belinostat	BRCA	Insulin receptor signalling cascade
Belinostat	BRCA	VEGFA-VEGFR2 Pathway
Belinostat	BRCA	PI3K events in ERBB4 signaling
Belinostat	BRCA	PIP3 activates AKT signaling
Belinostat	BRCA	PI3K events in ERBB2 signaling
Belinostat	BRCA	PI-3K cascade:FGFR1
Belinostat	BRCA	PI-3K cascade:FGFR2
Belinostat	BRCA	PI-3K cascade:FGFR3
Belinostat	BRCA	PI-3K cascade:FGFR4
Belinostat	BRCA	PI3K-AKT activation
Belinostat	BRCA	GAB1 signalosome
Belinostat	BRCA	Cell surface interactions at the vascular wall
Belinostat	BRCA	Signaling by VEGF
Belinostat	BRCA	Role of LAT2-NTAL-LAB on calcium mobilization
Belinostat	BRCA	Signaling by Interleukins
Belinostat	BRCA	Signaling by Insulin receptor
Belinostat	BRCA	Cell-Cell communication
Belinostat	BRCA	Signaling by SCF-KIT
Belinostat	BRCA	Phospholipid metabolism
Belinostat	BRCA	Downstream signaling of activated FGFR1
Belinostat	BRCA	Downstream signaling of activated FGFR2
Belinostat	BRCA	Downstream signaling of activated FGFR3
Belinostat	BRCA	Downstream signaling of activated FGFR4
Belinostat	BRCA	Signaling by ERBB4
Belinostat	BRCA	Downstream signal transduction
Belinostat	BRCA	Signaling by FGFR
Belinostat	BRCA	Signaling by FGFR1
Belinostat	BRCA	Signaling by FGFR2
Belinostat	BRCA	Signaling by FGFR3
Belinostat	BRCA	Signaling by FGFR4
Belinostat	BRCA	Signaling by ERBB2
Belinostat	BRCA	DAP12 signaling
Belinostat	BRCA	Downstream signaling events of B Cell Receptor BCR
Belinostat	BRCA	G alpha q signalling events
Belinostat	BRCA	Signaling by EGFR
Belinostat	BRCA	Fc epsilon receptor FCERI signaling
Belinostat	BRCA	DAP12 interactions
Belinostat	BRCA	Signaling by PDGF
Belinostat	BRCA	Interferon Signaling
Belinostat	BRCA	Gastrin-CREB signalling pathway via PKC and MAPK
Belinostat	BRCA	NGF signalling via TRKA from the plasma membrane
Belinostat	BRCA	Platelet activation, signaling and aggregation
Belinostat	BRCA	Signaling by the B Cell Receptor BCR
Olaparib	BRCA	Fanconi Anemia pathway
Olaparib	BRCA	Regulation of the Fanconi anemia pathway
Olaparib	BRCA	Homologous Recombination Repair
Olaparib	BRCA	Homologous recombination repair of replication-independent double-strand breaks
Olaparib	BRCA	DNA Repair
Olaparib	BRCA	Double-Strand Break Repair
Olaparib	BRCA	Meiotic recombination
Olaparib	BRCA	Meiosis
Olaparib	BRCA	Cellular Senescence
Olaparib	BRCA	G2-M DNA damage checkpoint
Olaparib	BRCA	Cellular responses to stress
Olaparib	BRCA	JNK c-Jun kinases phosphorylation and activation mediated by activated human TAK1
Olaparib	BRCA	Uptake and actions of bacterial toxins
Olaparib	BRCA	Recycling pathway of L1
Olaparib	BRCA	CREB phosphorylation through the activation of Ras
Olaparib	BRCA	Post NMDA receptor activation events
Olaparib	BRCA	DNA Damage-Telomere Stress Induced Senescence
Olaparib	BRCA	FCERI mediated MAPK activation
Olaparib	BRCA	Activation of NMDA receptor upon glutamate binding and postsynaptic events
Olaparib	BRCA	Interleukin-1 signaling
Olaparib	BRCA	MAP kinase activation in TLR cascade
Olaparib	BRCA	Autodegradation of the E3 ubiquitin ligase COP1
Olaparib	BRCA	G2-M Checkpoints
Olaparib	BRCA	Stabilization of p53
Olaparib	BRCA	Ubiquitin Mediated Degradation of Phosphorylated Cdc25A
Olaparib	BRCA	p53-Independent DNA Damage Response
Olaparib	BRCA	p53-Independent G1-S DNA damage checkpoint
Olaparib	BRCA	Regulation of HSF1-mediated heat shock response
Olaparib	BRCA	p53-Dependent G1 DNA Damage Response
Olaparib	BRCA	p53-Dependent G1-S DNA damage checkpoint
Olaparib	BRCA	TRAF6 Mediated Induction of proinflammatory cytokines
Olaparib	BRCA	G1-S DNA Damage Checkpoints
Olaparib	BRCA	Cell Cycle
Olaparib	BRCA	Toll Like Receptor 10 TLR10 Cascade
Olaparib	BRCA	Toll Like Receptor 5 TLR5 Cascade
Olaparib	BRCA	MyD88 cascade initiated on plasma membrane
Olaparib	BRCA	TRAF6 mediated induction of NFkB and MAP kinases upon TLR7-8 or 9 activation
Olaparib	BRCA	Toll Like Receptor 7-8 TLR7-8 Cascade
Olaparib	BRCA	MyD88 dependent cascade initiated on endosome
Olaparib	BRCA	Toll Like Receptor 9 TLR9 Cascade
Olaparib	BRCA	Cellular response to heat stress
Olaparib	BRCA	MyD88:Mal cascade initiated on plasma membrane
Olaparib	BRCA	Toll Like Receptor TLR1:TLR2 Cascade
Olaparib	BRCA	Toll Like Receptor TLR6:TLR2 Cascade
Olaparib	BRCA	Toll Like Receptor 2 TLR2 Cascade
Olaparib	BRCA	TRIF-mediated TLR3-TLR4 signaling
Olaparib	BRCA	MyD88-independent TLR3-TLR4 cascade
Olaparib	BRCA	Toll Like Receptor 3 TLR3 Cascade
Olaparib	BRCA	L1CAM interactions
Olaparib	BRCA	Oxidative Stress Induced Senescence
Olaparib	BRCA	Activated TLR4 signalling
Olaparib	BRCA	Toll Like Receptor 4 TLR4 Cascade
Olaparib	BRCA	Signaling by Interleukins
Olaparib	BRCA	Toll-Like Receptors Cascades
Bosutinib	BRCA	SUMOylation of DNA damage response and repair proteins
Bosutinib	BRCA	SUMO E3 ligases SUMOylate target proteins
Bosutinib	BRCA	SUMOylation
Tretinoin	LIHC	PI3K events in ERBB4 signaling
Tretinoin	LIHC	PIP3 activates AKT signaling
Tretinoin	LIHC	PI3K events in ERBB2 signaling
Tretinoin	LIHC	PI-3K cascade:FGFR1
Tretinoin	LIHC	PI-3K cascade:FGFR2
Tretinoin	LIHC	PI-3K cascade:FGFR3
Tretinoin	LIHC	PI-3K cascade:FGFR4
Tretinoin	LIHC	PI3K-AKT activation
Tretinoin	LIHC	GAB1 signalosome
Tretinoin	LIHC	Role of LAT2-NTAL-LAB on calcium mobilization
Tretinoin	LIHC	Signaling by SCF-KIT
Tretinoin	LIHC	Downstream signaling of activated FGFR1
Tretinoin	LIHC	Downstream signaling of activated FGFR2
Tretinoin	LIHC	Downstream signaling of activated FGFR3
Tretinoin	LIHC	Downstream signaling of activated FGFR4
Tretinoin	LIHC	Signaling by ERBB4
Tretinoin	LIHC	Downstream signal transduction
Tretinoin	LIHC	Signaling by FGFR
Tretinoin	LIHC	Signaling by FGFR1
Tretinoin	LIHC	Signaling by FGFR2
Tretinoin	LIHC	Signaling by FGFR3
Tretinoin	LIHC	Signaling by FGFR4
Tretinoin	LIHC	Signaling by ERBB2
Tretinoin	LIHC	DAP12 signaling
Tretinoin	LIHC	Downstream signaling events of B Cell Receptor BCR
Tretinoin	LIHC	Signaling by EGFR
Tretinoin	LIHC	Fc epsilon receptor FCERI signaling
Tretinoin	LIHC	DAP12 interactions
Tretinoin	LIHC	Signaling by PDGF
Tretinoin	LIHC	NGF signalling via TRKA from the plasma membrane
Tretinoin	LIHC	Signaling by the B Cell Receptor BCR
Tretinoin	LIHC	Synthesis of PIPs at the plasma membrane
Tretinoin	LIHC	Signalling by NGF
Tretinoin	LIHC	Downstream TCR signaling
Tretinoin	LIHC	PI Metabolism
Tretinoin	LIHC	Transcriptional Regulation by TP53
Tretinoin	LIHC	TP53 Regulates Metabolic Genes
Tretinoin	LIHC	TCR signaling
Tretinoin	LIHC	PI3K Cascade
Tretinoin	LIHC	IRS-mediated signalling
Tretinoin	LIHC	PI3K-AKT Signaling in Cancer
Tretinoin	LIHC	IRS-related events
Tretinoin	LIHC	IRS-related events triggered by IGF1R
Tretinoin	LIHC	Signaling by Type 1 Insulin-like Growth Factor 1 Receptor IGF1R
Tretinoin	LIHC	IGF1R signaling cascade
Tretinoin	LIHC	Insulin receptor signalling cascade
Tretinoin	LIHC	Adaptive Immune System
Tretinoin	LIHC	Signaling by Insulin receptor
Tretinoin	LIHC	Phospholipid metabolism
Tretinoin	LIHC	Generic Transcription Pathway
Tretinoin	LIHC	AKT phosphorylates targets in the cytosol
Tretinoin	LIHC	Diseases of signal transduction
Tretinoin	LIHC	Regulation of Rheb GTPase activity by AMPK
Tretinoin	LIHC	CD28 dependent PI3K-Akt signaling
Tretinoin	LIHC	Constitutive Signaling by EGFRvIII
Tretinoin	LIHC	Signaling by EGFRvIII in Cancer
Tretinoin	LIHC	Signaling by FGFR1 fusion mutants
Tretinoin	LIHC	Regulation of signaling by CBL
Tretinoin	LIHC	Tie2 Signaling
Tretinoin	LIHC	Constitutive Signaling by Ligand-Responsive EGFR Cancer Variants
Tretinoin	LIHC	Signaling by EGFR in Cancer
Tretinoin	LIHC	Energy dependent regulation of mTOR by LKB1-AMPK
Tretinoin	LIHC	Signaling by Ligand-Responsive EGFR Variants in Cancer
Tretinoin	LIHC	G0 and Early G1
Tretinoin	LIHC	Role of phospholipids in phagocytosis
Tretinoin	LIHC	Signaling by FGFR3 mutants
Tretinoin	LIHC	Signaling by FGFR3 in disease
Tretinoin	LIHC	Constitutive Signaling by AKT1 E17K in Cancer
Tretinoin	LIHC	Nephrin interactions
Tretinoin	LIHC	CD28 co-stimulation
Tretinoin	LIHC	Interleukin receptor SHC signaling
Tretinoin	LIHC	FGFR1 mutant receptor activation
Tretinoin	LIHC	Synthesis of IP3 and IP4 in the cytosol
Tretinoin	LIHC	Signaling by FGFR2 in disease
Tretinoin	LIHC	Signaling by FGFR2 mutants
Tretinoin	LIHC	GPVI-mediated activation cascade
Tretinoin	LIHC	mTOR signalling
Tretinoin	LIHC	Signaling by FGFR4 in disease
Tretinoin	LIHC	Signaling by FGFR4 mutants
Tretinoin	LIHC	PKB-mediated events
Tretinoin	LIHC	Cyclin D associated events in G1
Tretinoin	LIHC	G1 Phase
Tretinoin	LIHC	Signaling by FGFR1 in disease
Tretinoin	LIHC	Signaling by FGFR1 mutants
Tretinoin	LIHC	Interleukin-2 signaling
Tretinoin	LIHC	Signaling by FGFR in disease
Tretinoin	LIHC	Interleukin-3, 5 and GM-CSF signaling
Tretinoin	LIHC	Inositol phosphate metabolism
Tretinoin	LIHC	Costimulation by the CD28 family
Tretinoin	LIHC	G alpha 12-13 signalling events
Tretinoin	LIHC	Constitutive Signaling by Aberrant PI3K in Cancer
Tretinoin	LIHC	Fcgamma receptor FCGR dependent phagocytosis
Tretinoin	LIHC	VEGFA-VEGFR2 Pathway
Tretinoin	LIHC	Cell surface interactions at the vascular wall
Tretinoin	LIHC	Signaling by VEGF
Tretinoin	LIHC	Signaling by Interleukins
Tretinoin	LIHC	Mitotic G1-G1-S phases
Tretinoin	LIHC	Cell-Cell communication
Dasatinib	LIHC	Downstream TCR signaling
Dasatinib	LIHC	TCR signaling
Dasatinib	LIHC	PI3K events in ERBB4 signaling
Dasatinib	LIHC	PIP3 activates AKT signaling
Dasatinib	LIHC	PI3K events in ERBB2 signaling
Dasatinib	LIHC	PI-3K cascade:FGFR1
Dasatinib	LIHC	PI-3K cascade:FGFR2
Dasatinib	LIHC	PI-3K cascade:FGFR3
Dasatinib	LIHC	PI-3K cascade:FGFR4
Dasatinib	LIHC	PI3K-AKT activation
Dasatinib	LIHC	GAB1 signalosome
Dasatinib	LIHC	Role of LAT2-NTAL-LAB on calcium mobilization
Dasatinib	LIHC	Signaling by SCF-KIT
Dasatinib	LIHC	Downstream signaling of activated FGFR1
Dasatinib	LIHC	Downstream signaling of activated FGFR2
Dasatinib	LIHC	Downstream signaling of activated FGFR3
Dasatinib	LIHC	Downstream signaling of activated FGFR4
Dasatinib	LIHC	Signaling by ERBB4
Dasatinib	LIHC	Downstream signal transduction
Dasatinib	LIHC	Signaling by FGFR
Dasatinib	LIHC	Signaling by FGFR1
Dasatinib	LIHC	Signaling by FGFR2
Dasatinib	LIHC	Signaling by FGFR3
Dasatinib	LIHC	Signaling by FGFR4
Dasatinib	LIHC	Signaling by ERBB2
Dasatinib	LIHC	DAP12 signaling
Dasatinib	LIHC	Downstream signaling events of B Cell Receptor BCR
Dasatinib	LIHC	Signaling by EGFR
Dasatinib	LIHC	Fc epsilon receptor FCERI signaling
Dasatinib	LIHC	DAP12 interactions
Dasatinib	LIHC	Signaling by PDGF
Dasatinib	LIHC	NGF signalling via TRKA from the plasma membrane
Dasatinib	LIHC	Signaling by the B Cell Receptor BCR
Dasatinib	LIHC	Signalling by NGF
Dasatinib	LIHC	RIP-mediated NFkB activation via ZBP1
Dasatinib	LIHC	AKT phosphorylates targets in the cytosol
Dasatinib	LIHC	NF-kB activation through FADD-RIP-1 pathway mediated by caspase-8 and -10
Dasatinib	LIHC	ZBP1 DAI mediated induction of type I IFNs
Dasatinib	LIHC	IRAK1 recruits IKK complex
Dasatinib	LIHC	IRAK1 recruits IKK complex upon TLR7-8 or 9 stimulation
Dasatinib	LIHC	TRAF6 mediated NF-kB activation
Dasatinib	LIHC	IKK complex recruitment mediated by RIP1
Dasatinib	LIHC	Peroxisomal lipid metabolism
Dasatinib	LIHC	TAK1 activates NFkB by phosphorylation and activation of IKKs complex
Dasatinib	LIHC	Constitutive Signaling by AKT1 E17K in Cancer
Dasatinib	LIHC	Diseases of Immune System
Dasatinib	LIHC	Diseases associated with the TLR signaling cascade
Dasatinib	LIHC	Adaptive Immune System
Dasatinib	LIHC	NOD1-2 Signaling Pathway
Dasatinib	LIHC	Synthesis of IP3 and IP4 in the cytosol
Dasatinib	LIHC	FCERI mediated NF-kB activation
Dasatinib	LIHC	Synthesis of PIPs at the plasma membrane
Dasatinib	LIHC	Diseases of metabolism
Dasatinib	LIHC	Nucleotide-binding domain, leucine rich repeat containing receptor NLR signaling pathways
Dasatinib	LIHC	Interleukin-1 signaling
Dasatinib	LIHC	Inositol phosphate metabolism
Dasatinib	LIHC	PI Metabolism
Dasatinib	LIHC	Transcriptional Regulation by TP53
Dasatinib	LIHC	TP53 Regulates Metabolic Genes
Dasatinib	LIHC	TRAF6 Mediated Induction of proinflammatory cytokines
Dasatinib	LIHC	Dectin-1 mediated noncanonical NF-kB signaling
Dasatinib	LIHC	Cytosolic sensors of pathogen-associated DNA
Dasatinib	LIHC	RIG-I-MDA5 mediated induction of IFN-alpha-beta pathways
Dasatinib	LIHC	Activation of NF-kappaB in B cells
Dasatinib	LIHC	Toll Like Receptor 10 TLR10 Cascade
Dasatinib	LIHC	Toll Like Receptor 5 TLR5 Cascade
Dasatinib	LIHC	MyD88 cascade initiated on plasma membrane
Dasatinib	LIHC	TRAF6 mediated induction of NFkB and MAP kinases upon TLR7-8 or 9 activation
Dasatinib	LIHC	Toll Like Receptor 7-8 TLR7-8 Cascade
Dasatinib	LIHC	MyD88 dependent cascade initiated on endosome
Dasatinib	LIHC	Toll Like Receptor 9 TLR9 Cascade
Dasatinib	LIHC	MyD88:Mal cascade initiated on plasma membrane
Dasatinib	LIHC	Toll Like Receptor TLR1:TLR2 Cascade
Dasatinib	LIHC	Toll Like Receptor TLR6:TLR2 Cascade
Dasatinib	LIHC	Toll Like Receptor 2 TLR2 Cascade
Dasatinib	LIHC	TRIF-mediated TLR3-TLR4 signaling
Dasatinib	LIHC	MyD88-independent TLR3-TLR4 cascade
Dasatinib	LIHC	Toll Like Receptor 3 TLR3 Cascade
Dasatinib	LIHC	PI3K-AKT Signaling in Cancer
Dasatinib	LIHC	Activated TLR4 signalling
Dasatinib	LIHC	Toll Like Receptor 4 TLR4 Cascade
Dasatinib	LIHC	CLEC7A Dectin-1 signaling
Dasatinib	LIHC	Signaling by Interleukins
Dasatinib	LIHC	Toll-Like Receptors Cascades
Dasatinib	LIHC	C-type lectin receptors CLRs
Dasatinib	LIHC	Phospholipid metabolism
Dasatinib	LIHC	Generic Transcription Pathway
Docetaxel	LIHC	GRB2:SOS provides linkage to MAPK signaling for Integrins
Docetaxel	LIHC	p130Cas linkage to MAPK signaling for integrins
Docetaxel	LIHC	Fanconi Anemia pathway
Docetaxel	LIHC	Syndecan interactions
Docetaxel	LIHC	Integrin alphaIIb beta3 signaling
Docetaxel	LIHC	Molecules associated with elastic fibres
Docetaxel	LIHC	Platelet Aggregation Plug Formation
Docetaxel	LIHC	Elastic fibre formation
Docetaxel	LIHC	Non-integrin membrane-ECM interactions
Docetaxel	LIHC	ECM proteoglycans
Docetaxel	LIHC	Platelet degranulation
Docetaxel	LIHC	Integrin cell surface interactions
Docetaxel	LIHC	Response to elevated platelet cytosolic Ca2+
Docetaxel	LIHC	Cell surface interactions at the vascular wall
Docetaxel	LIHC	Degradation of the extracellular matrix
Docetaxel	LIHC	DNA Repair
Docetaxel	LIHC	Platelet activation, signaling and aggregation
Docetaxel	LIHC	Extracellular matrix organization
Belinostat	LIHC	Constitutive Signaling by EGFRvIII
Belinostat	LIHC	Signaling by EGFRvIII in Cancer
Belinostat	LIHC	Tie2 Signaling
Belinostat	LIHC	Constitutive Signaling by Ligand-Responsive EGFR Cancer Variants
Belinostat	LIHC	Signaling by EGFR in Cancer
Belinostat	LIHC	Signaling by Ligand-Responsive EGFR Variants in Cancer
Belinostat	LIHC	Signaling by FGFR3 mutants
Belinostat	LIHC	Signaling by FGFR3 in disease
Belinostat	LIHC	Diseases of signal transduction
Belinostat	LIHC	Interleukin receptor SHC signaling
Belinostat	LIHC	Signaling by FGFR2 in disease
Belinostat	LIHC	Signaling by FGFR2 mutants
Belinostat	LIHC	Signaling by FGFR4 in disease
Belinostat	LIHC	Signaling by FGFR4 mutants
Belinostat	LIHC	Signaling by FGFR1 in disease
Belinostat	LIHC	Signaling by FGFR1 mutants
Belinostat	LIHC	Interleukin-2 signaling
Belinostat	LIHC	Signaling by FGFR in disease
Belinostat	LIHC	Interleukin-3, 5 and GM-CSF signaling
Belinostat	LIHC	G alpha 12-13 signalling events
Belinostat	LIHC	IRS-mediated signalling
Belinostat	LIHC	IRS-related events
Belinostat	LIHC	IRS-related events triggered by IGF1R
Belinostat	LIHC	Signaling by Type 1 Insulin-like Growth Factor 1 Receptor IGF1R
Belinostat	LIHC	IGF1R signaling cascade
Belinostat	LIHC	Insulin receptor signalling cascade
Belinostat	LIHC	Cell surface interactions at the vascular wall
Belinostat	LIHC	Role of LAT2-NTAL-LAB on calcium mobilization
Belinostat	LIHC	Signaling by Interleukins
Belinostat	LIHC	Signaling by Insulin receptor
Belinostat	LIHC	Signaling by SCF-KIT
Belinostat	LIHC	Downstream signaling of activated FGFR1
Belinostat	LIHC	Downstream signaling of activated FGFR2
Belinostat	LIHC	Downstream signaling of activated FGFR3
Belinostat	LIHC	Downstream signaling of activated FGFR4
Belinostat	LIHC	Signaling by ERBB4
Belinostat	LIHC	Downstream signal transduction
Belinostat	LIHC	Signaling by FGFR
Belinostat	LIHC	Signaling by FGFR1
[truncated: 2,869 more rows]
