# Supplementary material for: SL-BioDP: Multi-Cancer Interactive Tool for Prediction of Synthetic Lethality and Response to Cancer Treatment
Source: Cancers (Basel). 2019 Oct 29;11(11):1682. doi: 10.3390/cancers11111682 (PMC6895978; doi:10.3390/cancers11111682)
Supplement: Supplementary file 1 [file cancers-11-01682-s001.zip › Supplementary_table_S1_DepMap_12genes.xlsx]

## Sheet: DepMap_CRISPR_validation_12gene
cancer	Gene1	Gene2	PredictionRF	PvalSurvival	PvalDepMap_CRISPR
BRCA	ATM	ADAMTS14	0.563609	0.0428	0.0261424
BRCA	ATM	ALDH16A1	0.937643	0.0475	0.0200314
BRCA	ATM	AQP4	0.863376	0.0129	0.034791
GBM	PTEN	ACAN	0.598919	0.00848	0.000229264
GBM	PTEN	ADAMTS18	0.75901	0.00551	0.0126457
BRCA	ATM	BRK1	0.896339	0.0315	0.029625
GBM	PTEN	COL3A1	0.622945	0.0292	0.000336677
GBM	PTEN	DYSF	0.74095	0.04	8.06075e-06
BRCA	ATM	CDS2	0.906359	0.0022	0.0478142
GBM	PTEN	FBN1	0.725587	0.0241	0.0117319
BRCA	ATM	CRTAP	0.819382	0.039	0.000124342
BRCA	ATM	DACT1	0.705862	0.0399	0.0420391
GBM	PTEN	PAMR1	0.607099	0.0469	0.00395378
BRCA	ATM	DIS3L2	0.849277	0.0118	0.00714483
GBM	PTEN	PEG3	0.587735	0.0451	0.0324392
GBM	PTEN	PPEF1	0.73606	0.0336	0.0157723
BRCA	ATM	ELK1	0.859167	0.000997	0.000761275
GBM	PTEN	SLC14A1	0.71523	0.0126	5.2123e-05
BRCA	ATM	ERMP1	0.882269	0.0103	0.00826916
BRCA	ATM	EXTL3	0.749797	0.0359	0.00308654
BRCA	ATM	FAM110A	0.895545	0.0282	0.00334454
BRCA	ATM	HDDC2	0.922708	0.0403	0.0258322
BRCA	ATM	INF2	0.719631	0.0455	0.0123249
BRCA	ATM	KDM5B	0.728083	0.0493	0.0466403
BRCA	ATM	LARP4B	0.875814	0.0115	0.0268639
BRCA	ATM	LRRC17	0.853074	0.0371	3.92213e-05
BRCA	ATM	LSM14B	0.752745	0.0122	0.0047293
BRCA	ATM	MLLT1	0.921519	0.0356	0.0204813
BRCA	ATM	MRPL46	0.769712	0.0271	0.0336188
BRCA	ATM	MYH14	0.881712	0.00768	0.039383
BRCA	ATM	NINL	0.830408	0.0145	9.08351e-05
CESC	PTEN	ACTR3B	0.701827	0.0362	0.00227646
CESC	PTEN	ADAMTS5	0.679678	0.0473	0.03665
CESC	PTEN	AMPD3	0.588377	0.0191	0.00502388
CESC	PTEN	AMZ2	0.718544	0.0329	0.0460864
CESC	PTEN	ANO6	0.678772	0.0475	3.31597e-05
CESC	PTEN	ARAP2	0.770566	0.0475	0.0103494
BRCA	ATM	PALLD	0.781942	0.00913	0.0147654
CESC	PTEN	ATE1	0.882292	0.0166	0.00743536
CESC	PTEN	BZW2	0.678796	0.0482	0.000662679
CESC	PTEN	C12orf66	0.854129	0.0488	2.50496e-05
CESC	PTEN	C22orf31	0.823294	0.00601	0.0120119
BRCA	ATM	PIAS4	0.916561	0.0171	0.019053
CESC	PTEN	C6orf201	0.758004	0.0205	0.00339747
CESC	PTEN	CAMSAP3	0.60955	0.0358	2.96374e-05
CESC	PTEN	CEP89	0.63802	0.0482	0.0495823
CESC	PTEN	CNPY3	0.761156	0.0166	0.00233915
CESC	PTEN	DENND4A	0.784348	0.0475	0.000221496
BRCA	ATM	RASAL2	0.87869	0.0369	0.045685
CESC	PTEN	DISP2	0.840648	0.041	9.87659e-05
CESC	PTEN	DNAJC13	0.578882	0.0475	0.00576768
CESC	PTEN	DOPEY2	0.597131	0.0153	0.000879054
CESC	PTEN	DUOXA1	0.730202	0.0475	0.0113978
CESC	PTEN	ETV4	0.72357	0.0475	0.000290828
CESC	PTEN	FAM107B	0.855809	0.00892	0.0173834
BRCA	ATM	SCRN1	0.881164	0.0459	0.0072521
CESC	PTEN	FBXW7	0.58129	0.0162	0.0381652
BRCA	ATM	SLC12A9	0.833552	0.0243	2.37093e-07
CESC	PTEN	GPRC5A	0.701432	0.0191	0.00134052
BRCA	ATM	SLIRP	0.786408	0.0127	0.0304521
CESC	PTEN	HFE	0.568803	0.00982	1.11069e-11
CESC	PTEN	HYAL4	0.77779	0.0489	0.0360006
CESC	PTEN	IL6ST	0.750856	0.0475	0.00797785
CESC	PTEN	IQGAP1	0.690206	0.0475	0.00835159
CESC	PTEN	KLF3	0.732001	0.00785	3.30884e-11
CESC	PTEN	MAP4	0.825197	0.0385	0.00438214
CESC	PTEN	MEGF11	0.857669	0.041	0.00316659
CESC	PTEN	NBR1	0.735172	0.0318	0.000599024
CESC	PTEN	NDUFS3	0.708925	0.0475	0.0350328
CESC	PTEN	NR3C1	0.72978	0.0475	0.0140681
BRCA	ATM	UFSP1	0.897849	0.0314	0.0180508
BRCA	ATM	USP25	0.877553	0.0273	0.00994614
CESC	PTEN	PAMR1	0.635878	0.00408	0.00395378
BRCA	ATM	ZIM2	0.877419	0.0175	0.00537012
CESC	PTEN	PPIP5K1	0.749462	0.0475	0.0373545
CESC	PTEN	PPM1E	0.696377	0.0166	0.0137176
BRCA	ATM	ZNF365	0.88355	0.0399	0.0115639
CESC	PTEN	PTPRO	0.85639	0.0446	0.030391
CESC	PTEN	QTRT1	0.732133	0.0475	0.0183841
CESC	PTEN	RAB6A	0.733957	0.0245	0.00152745
BRCA	ATM	ZNF544	0.857468	0.00753	0.0423684
CESC	PTEN	RBM12	0.749812	0.0143	0.00986626
CESC	PTEN	RNF32	0.709433	0.0191	0.0192605
CESC	PTEN	RORA	0.794912	0.0359	0.000827826
CESC	PTEN	RTN2	0.665825	0.00225	0.0325706
CESC	PTEN	SCAPER	0.872187	0.0153	4.34914e-06
CESC	PTEN	SEMA4B	0.727876	0.0475	0.00137525
CESC	PTEN	SLC12A9	0.798714	0.000934	0.046082
CESC	PTEN	SLC24A5	0.76014	0.0137	0.00202083
CESC	PTEN	SLC30A10	0.759336	0.0326	0.0222418
CESC	PTEN	SMPDL3A	0.678669	0.0283	1.98949e-06
CESC	PTEN	SP1	0.650282	0.0475	0.000120363
CESC	PTEN	STIL	0.697767	0.0475	0.0360295
CESC	PTEN	TADA3	0.737802	0.0475	0.0194334
CESC	PTEN	TAF5L	0.738231	0.0446	0.00010673
CESC	PTEN	TBC1D8B	0.565954	0.0475	0.0101868
CESC	PTEN	TLR3	0.727206	0.0475	0.0467388
CESC	PTEN	TMEM145	0.677099	0.0475	0.000367706
CESC	PTEN	TP53BP1	0.716325	0.0359	0.000571718
CESC	PTEN	TRAFD1	0.761239	0.0403	0.00742984
CESC	PTEN	ZFP90	0.681448	0.00541	0.0441081
CESC	PTEN	ZIC5	0.768002	0.0129	0.0383214
CESC	PTEN	ZNF19	0.738431	0.0446	0.000114024
CESC	PTEN	ZNF543	0.660526	0.0095	0.0243453
CESC	PTEN	ZNF709	0.731732	0.0178	0.0205779
GBM	EGFR	AP4M1	0.893662	0.0389	0.000647722
GBM	EGFR	B2M	0.635022	0.0288	0.00188003
GBM	EGFR	DIP2A	0.812758	0.0392	0.0467408
GBM	EGFR	MYCT1	0.732448	0.0446	0.0396423
BRCA	BRCA1	ABCB8	0.769595	0.0324	0.00666616
GBM	EGFR	NOX4	0.702746	0.0136	0.0113158
BRCA	BRCA1	ADAMTSL2	0.851159	0.0371	0.0453437
BRCA	BRCA1	ANKRD35	0.884456	0.0386	0.0260258
BRCA	BRCA1	APOLD1	0.924023	0.0244	0.038899
BRCA	BRCA1	ARFGAP3	0.803617	0.00497	0.000150796
BRCA	BRCA1	ARL6IP1	0.876516	0.0257	0.0256925
BRCA	BRCA1	AZI2	0.933995	0.019	0.00018417
BRCA	BRCA1	BCL9	0.872279	0.0496	0.0405701
BRCA	BRCA1	BST1	0.88745	0.0215	0.0125729
BRCA	BRCA1	BTBD16	0.821848	0.0483	0.0411689
BRCA	BRCA1	C12orf71	0.915308	0.0216	0.000461162
BRCA	BRCA1	C7orf25	0.909397	0.00793	0.00138954
BRCA	BRCA1	CAPRIN1	0.892438	0.0494	0.00852824
BRCA	BRCA1	CCDC120	0.757037	0.0371	0.0104442
BRCA	BRCA1	CCDC138	0.799983	0.0257	0.0464987
BRCA	BRCA1	CCDC159	0.919899	0.0286	0.00785179
BRCA	BRCA1	CDCP1	0.895643	0.0144	0.0201058
BRCA	BRCA1	CHML	0.856818	0.0343	0.00190521
BRCA	BRCA1	CHRNA7	0.711001	0.00724	2.70177e-05
BRCA	BRCA1	CLCN3	0.856009	0.0418	0.00335273
BRCA	BRCA1	CNTN6	0.888214	0.0167	0.0113486
BRCA	BRCA1	CPSF7	0.778524	0.00487	0.0244169
GBM	PIK3CA	ASB5	0.75359	0.0477	0.0295943
BRCA	BRCA1	DAB2	0.811681	0.0215	0.00427524
BRCA	BRCA1	DHRS3	0.771369	0.0351	0.000446667
BRCA	BRCA1	DIP2C	0.750017	0.0479	0.000308066
GBM	PIK3CA	CEP120	0.885057	0.0477	0.0011049
BRCA	BRCA1	DRD2	0.713169	0.0169	2.67438e-05
GBM	PIK3CA	CNGB1	0.743603	0.0368	0.000961052
BRCA	BRCA1	E2F7	0.828505	0.0167	0.000363587
BRCA	BRCA1	E2F8	0.933049	0.0167	0.035222
BRCA	BRCA1	EGFL8	0.853145	0.0483	0.0413884
GBM	PIK3CA	DIS3L2	0.851066	0.0477	0.0409718
GBM	PIK3CA	DUS1L	0.866636	0.0477	0.000403157
BRCA	BRCA1	FLCN	0.86139	0.0436	0.0224996
GBM	PIK3CA	GJC1	0.894146	0.024	0.0130857
GBM	PIK3CA	GPR107	0.87685	0.0368	7.96252e-05
GBM	PIK3CA	GRIP1	0.751134	0.0368	0.00452826
GBM	PIK3CA	GRM8	0.686902	0.0477	0.0144409
BRCA	BRCA1	GABRQ	0.78015	0.0215	0.024578
BRCA	BRCA1	GAMT	0.862677	0.0129	0.00273968
BRCA	BRCA1	GPATCH2	0.853876	0.0209	0.000122806
GBM	PIK3CA	ING1	0.738106	0.0477	0.0181455
BRCA	BRCA1	GPRC5C	0.875681	0.0324	0.00949124
BRCA	BRCA1	GPT	0.875949	0.0259	0.00158254
BRCA	BRCA1	GRIK4	0.72588	0.0494	1.23764e-09
BRCA	BRCA1	HCCS	0.702015	0.0476	0.0466465
BRCA	BRCA1	HDAC10	0.930073	0.0455	0.000161588
GBM	PIK3CA	LCT	0.75312	0.0477	0.0020909
GBM	PIK3CA	LHX2	0.836443	0.0477	4.13179e-09
BRCA	BRCA1	HPS4	0.82562	0.0441	0.00447903
BRCA	BRCA1	IFT20	0.846033	0.0437	0.0178082
GBM	PIK3CA	MTM1	0.551944	0.0477	0.000605046
BRCA	BRCA1	INHBC	0.87923	0.0305	0.00135363
GBM	PIK3CA	NEUROG2	0.716115	0.0477	0.0286929
BRCA	BRCA1	KCTD13	0.88078	0.0483	0.0343016
BRCA	BRCA1	KIAA1257	0.764727	0.0129	0.0397373
GBM	PIK3CA	PCDHB2	0.865455	0.024	0.0430343
BRCA	BRCA1	KLHDC3	0.703412	0.0257	2.11851e-06
BRCA	BRCA1	KLK1	0.878696	0.0167	0.0345564
GBM	PIK3CA	PNMA5	0.70517	0.0368	0.0155191
GBM	PIK3CA	PORCN	0.705792	0.0477	0.0118083
GBM	PIK3CA	RAD54B	0.757561	0.0368	0.00795494
BRCA	BRCA1	MAP7D2	0.717924	0.0167	0.0240142
BRCA	BRCA1	MBD6	0.872593	0.0129	0.000458353
BRCA	BRCA1	MICALL2	0.866161	0.0286	9.3202e-06
BRCA	BRCA1	MORN3	0.812862	0.0371	0.0126245
GBM	PIK3CA	SOHLH1	0.866092	0.024	0.0198119
BRCA	BRCA1	MTMR4	0.821492	0.0418	0.0267473
BRCA	BRCA1	MYRIP	0.923317	0.0436	3.30955e-07
BRCA	BRCA1	NDUFA7	0.889297	0.00124	2.74122e-05
BRCA	BRCA1	NES	0.921148	0.00488	0.00260928
GBM	PIK3CA	UHRF1BP1L	0.820133	0.0477	0.0174321
BRCA	BRCA1	OXR1	0.897207	0.0167	0.0121623
GBM	PIK3CA	ZC2HC1A	0.812149	0.0477	0.00598212
BRCA	BRCA1	PCDHA10	0.857511	0.0306	0.0319943
GBM	PIK3CA	ZMYM4	0.786284	0.0477	0.000217382
BRCA	BRCA1	PDHX	0.903353	0.0494	0.00495728
BRCA	BRCA1	PHF23	0.700052	0.0483	0.0157409
BRCA	BRCA1	PLCB4	0.873789	0.0343	0.000713931
BRCA	BRCA1	PPIP5K1	0.87988	0.0306	3.41029e-08
BRCA	TP53	AASDH	0.759991	0.000272	0.0054832
BRCA	TP53	ADARB2	0.788942	0.025	0.0327189
BRCA	TP53	AEN	0.647845	0.049	0.0138431
BRCA	TP53	AGK	0.864737	0.00798	0.000503445
BRCA	BRCA1	RAPGEF3	0.822421	0.0483	0.000515963
BRCA	BRCA1	RCOR1	0.771414	0.0212	0.0316135
BRCA	TP53	ARFIP2	0.959912	0.0201	0.0440745
BRCA	BRCA1	RNF157	0.810517	0.0226	0.0261889
BRCA	BRCA1	RNF213	0.81565	0.0212	0.0024585
BRCA	TP53	ATN1	0.841193	0.00312	0.0029449
BRCA	TP53	BCKDHA	0.885773	0.0274	0.0332672
BRCA	BRCA1	SDSL	0.889548	0.0371	0.0350397
BRCA	TP53	BUB1	0.762216	0.0129	0.00104989
BRCA	BRCA1	SERPINB6	0.882946	0.00502	0.0176986
BRCA	BRCA1	SERPINF2	0.850026	0.0257	0.0217193
BRCA	BRCA1	SERTAD3	0.893721	0.0122	0.0387875
BRCA	BRCA1	SFMBT2	0.800971	0.0215	0.000131738
BRCA	BRCA1	SH2D1A	0.820292	0.0112	0.000144754
BRCA	TP53	C2CD4D	0.877982	0.0118	0.0247623
BRCA	TP53	CD2BP2	0.747114	0.0136	0.00464018
BRCA	BRCA1	SNTN	0.899514	0.0129	0.0222335
BRCA	TP53	CENPE	0.918847	0.0293	0.000201182
BRCA	BRCA1	SRCIN1	0.907429	0.0129	0.0354156
BRCA	BRCA1	SREBF2	0.776975	0.0144	7.86199e-06
BRCA	BRCA1	SUOX	0.86186	0.0129	0.0321346
BRCA	TP53	COX20	0.728631	0.0208	0.0383975
BRCA	TP53	CWH43	0.951832	0.0122	0.00224999
BRCA	TP53	CXCR4	0.794225	0.0384	0.0470303
BRCA	TP53	CYP39A1	0.92751	0.0312	0.0490267
BRCA	BRCA1	TMEM209	0.907481	0.0343	0.0122398
BRCA	BRCA1	TMEM217	0.87759	0.0441	8.73896e-07
BRCA	TP53	DDX21	0.893296	0.0324	0.0256108
BRCA	BRCA1	TUBB2B	0.848008	0.00724	0.0456526
BRCA	BRCA1	WASF3	0.850055	0.0305	0.024611
BRCA	TP53	FAP	0.733941	0.0479	0.0437425
BRCA	BRCA1	ZACN	0.870752	0.0332	0.00173519
BRCA	BRCA1	ZFP36	0.938209	0.0496	0.000826191
BRCA	TP53	FMO3	0.873552	0.0402	0.0305629
BRCA	TP53	FRMD4A	0.850991	0.0289	0.0334554
BRCA	TP53	GATAD2A	0.897596	0.0468	0.00179391
BRCA	TP53	GCNT2	0.875526	0.0103	0.0412918
BRCA	BRCA1	ZNF768	0.87765	0.0278	0.017401
BRCA	BRCA1	ZSCAN22	0.888798	0.00315	0.000526941
BRCA	BRCA1	ZSWIM3	0.750407	0.0479	0.000277559
BRCA	TP53	HEATR1	0.797705	0.00727	0.00448372
BRCA	TP53	HIST2H3D	0.843362	0.0488	0.00313852
BRCA	TP53	IL33	0.705966	0.0116	0.0488364
BRCA	TP53	IMPACT	0.914054	0.0155	0.0327248
BRCA	TP53	KLF6	0.71981	0.0253	0.00849346
BRCA	TP53	KLHL9	0.722407	0.0259	0.016679
BRCA	TP53	LRRC25	0.887699	0.028	0.0211052
BRCA	TP53	LRRC47	0.707192	0.0169	0.00339187
BRCA	TP53	MB	0.704552	0.045	0.0429842
BRCA	TP53	MKKS	0.876539	0.0424	0.00134289
BRCA	TP53	NCAPH2	0.740749	0.00316	0.000195751
BRCA	TP53	OR52N4	0.859607	0.0198	0.0370097
BLCA	PIK3CA	ADAMTS2	0.688571	0.00415	0.0302026
BRCA	TP53	PFKFB4	0.776097	0.0409	0.00773723
BRCA	TP53	PHLDB3	0.901418	0.0245	0.0221499
BLCA	PIK3CA	APBA2	0.704251	0.0101	0.00609878
BLCA	PIK3CA	ARHGAP11A	0.871976	0.00464	0.0166614
BLCA	PIK3CA	ARHGAP32	0.710856	0.0118	0.0467585
BLCA	PIK3CA	ARMC1	0.78056	0.0331	0.0205814
BLCA	PIK3CA	AVIL	0.747358	0.00248	0.0010681
BLCA	PIK3CA	AVPR2	0.623576	0.041	0.000425335
BLCA	PIK3CA	BRPF3	0.832908	0.0122	0.00150143
BRCA	TP53	PRG4	0.749147	0.0439	0.000503314
BLCA	PIK3CA	C10orf82	0.827458	0.0146	0.00245448
BLCA	PIK3CA	C12orf71	0.888799	0.0423	0.040182
BRCA	TP53	PRR16	0.92149	0.0232	0.00782072
BLCA	PIK3CA	C9orf152	0.898299	0.0169	0.0212681
BLCA	PIK3CA	CCDC60	0.725671	0.0188	0.0464857
BLCA	PIK3CA	CDC34	0.829585	0.0336	0.000318032
BLCA	PIK3CA	CDC42BPA	0.78945	0.014	4.84157e-05
BRCA	TP53	RBMS1	0.89744	0.02	0.0143417
BRCA	TP53	RCL1	0.881784	0.0229	0.0197508
BLCA	PIK3CA	CHD2	0.776387	0.0225	0.0256611
BLCA	PIK3CA	CHL1	0.847497	0.00515	0.000224709
BRCA	TP53	RP1L1	0.937296	0.0215	0.0430147
BLCA	PIK3CA	CSMD3	0.716402	0.0174	1.18702e-05
BLCA	PIK3CA	CSTF2T	0.825768	0.0108	2.41197e-06
BLCA	PIK3CA	CUL5	0.807101	0.00388	0.00693075
BRCA	TP53	SACS	0.715385	0.00444	0.024553
BLCA	PIK3CA	DAZAP1	0.792686	0.00195	0.0134655
BRCA	TP53	SERTAD2	0.922918	0.00324	0.0203709
BRCA	TP53	SIRT3	0.936875	0.0415	0.0138043
BRCA	TP53	SLC10A5	0.854833	0.00608	0.0159471
BLCA	PIK3CA	FANCB	0.781719	0.0399	0.0171251
BLCA	PIK3CA	FBLIM1	0.627949	0.0083	0.00166832
BLCA	PIK3CA	FBXO44	0.877623	0.0128	0.00788129
BRCA	TP53	SOX9	0.885577	0.0217	0.015627
BRCA	TP53	TACR1	0.765274	0.00308	0.0343652
BRCA	TP53	TANK	0.874097	0.00768	0.00192642
GBM	TP53	ARHGAP15	0.779622	0.00402	0.0142144
BLCA	PIK3CA	HIST1H1B	0.770914	0.0152	0.00161631
GBM	TP53	ATG16L2	0.667071	0.00894	0.0231702
BRCA	TP53	TMC5	0.804111	0.019	0.046637
BLCA	PIK3CA	HOXC6	0.679132	0.027	0.0332266
BRCA	TP53	TMCO3	0.803887	0.00458	0.0310016
BLCA	PIK3CA	IGF1R	0.771336	0.0236	1.81123e-07
BLCA	PIK3CA	INO80	0.843102	0.0488	0.0425702
BLCA	PIK3CA	INO80D	0.734833	0.00282	5.34021e-07
BRCA	TP53	TSNAX	0.841191	0.0101	0.0259406
BLCA	PIK3CA	KDM4B	0.746779	0.000243	0.000568738
BLCA	PIK3CA	KIAA0355	0.805452	1.11e-05	0.019147
BLCA	PIK3CA	KIAA1024	0.697123	0.0116	6.0721e-05
BRCA	TP53	TTL	0.8797	0.0451	0.0377486
BRCA	TP53	UBA52	0.887626	0.00844	0.0241809
BRCA	TP53	UBAP2L	0.755299	0.0154	0.00585569
BLCA	PIK3CA	LAMC1	0.767142	0.0138	2.2974e-06
BRCA	TP53	UGT2B7	0.908681	0.0135	0.0322803
GBM	TP53	DMRT3	0.608935	0.000648	0.0194287
BRCA	TP53	WDR35	0.75948	0.00222	0.00725574
BRCA	TP53	WDR75	0.846844	0.0233	0.0301096
BLCA	PIK3CA	MCM8	0.780599	0.0429	0.00216182
BLCA	PIK3CA	MLANA	0.729147	0.0175	0.00215099
GBM	TP53	F10	0.823417	0.0386	0.0247942
BLCA	PIK3CA	MTM1	0.790997	0.0283	0.000605046
BLCA	PIK3CA	MYOZ1	0.768482	0.00563	7.37187e-05
BLCA	PIK3CA	NAP1L1	0.653425	0.0216	0.0453535
BLCA	PIK3CA	PA2G4	0.79759	0.0221	0.0381536
GBM	TP53	IWS1	0.740519	0.0196	0.00766541
GBM	TP53	JOSD2	0.728345	0.0475	0.0235613
BLCA	PIK3CA	PITPNM2	0.739255	0.0406	0.00010185
BLCA	PIK3CA	PJA2	0.845902	0.0231	2.06429e-06
BLCA	PIK3CA	PLEKHG7	0.60483	0.0174	0.00228068
BLCA	PIK3CA	POC5	0.719682	0.00482	0.0162428
BLCA	PIK3CA	RALGPS2	0.767943	0.00484	0.0127232
GBM	TP53	MYO1A	0.805224	0.0258	0.0123522
BLCA	PIK3CA	RBM43	0.779608	0.0239	0.00161649
BLCA	PIK3CA	RHOBTB3	0.71088	0.0131	0.00103377
BLCA	PIK3CA	RNF123	0.770388	0.00805	0.00206322
GBM	TP53	PCDHB16	0.73911	0.0107	0.0463992
BLCA	PIK3CA	SEC11A	0.759492	0.018	0.00031776
BLCA	PIK3CA	SEL1L	0.755289	0.0383	2.06054e-07
BLCA	PIK3CA	SEMA6B	0.726889	0.00303	0.00788972
GBM	TP53	PIBF1	0.783746	0.0394	0.00147191
BLCA	PIK3CA	SHROOM4	0.728909	0.0318	0.00115969
BLCA	PIK3CA	SIDT2	0.704842	0.000309	0.017991
GBM	TP53	RSL1D1	0.77858	0.0139	0.0260254
GBM	TP53	SAFB2	0.703036	0.0317	0.0165679
GBM	TP53	SIRPD	0.755719	0.0119	0.00209605
GBM	TP53	SLC38A8	0.70565	0.0348	0.0458613
BLCA	PIK3CA	TMEM164	0.670321	0.0496	0.030079
BLCA	PIK3CA	USH2A	0.710774	0.023	0.0463381
GBM	TP53	TOP1	0.820482	0.0226	0.00250475
BLCA	PIK3CA	WDR81	0.708491	0.00281	0.000600902
GBM	TP53	ZCCHC12	0.771933	0.0267	0.0227421
BLCA	PIK3CA	ZNF692	0.751093	0.0208	0.0421455
BLCA	PIK3CA	ZNF700	0.733098	0.0169	9.49054e-06
HNSC	EGFR	ABCG5	0.743896	0.00986	0.0392643
HNSC	EGFR	ADAM23	0.577621	0.00836	0.0065653
HNSC	EGFR	APPL2	0.826685	0.00436	0.000437313
HNSC	EGFR	ARNTL2	0.77061	0.0493	0.0246048
HNSC	EGFR	ATP8B1	0.650862	0.00548	0.00163478
HNSC	EGFR	BABAM1	0.710316	0.0123	0.0370928
HNSC	EGFR	BAZ2B	0.750923	0.0171	2.46596e-05
HNSC	EGFR	C11orf74	0.872148	0.00902	6.19646e-05
HNSC	EGFR	C16orf91	0.8005	0.046	0.00297973
HNSC	EGFR	C1QL3	0.833399	0.017	0.0285391
HNSC	EGFR	CALCRL	0.738107	0.00235	0.00752566
HNSC	EGFR	CDC42BPB	0.743927	0.0427	0.016421
HNSC	EGFR	CDK5R1	0.740721	0.00135	1.29898e-05
HNSC	EGFR	CEACAM5	0.714991	0.00689	0.000643928
HNSC	EGFR	CLCN1	0.825588	0.0356	0.0432742
HNSC	EGFR	CLIP4	0.709001	0.00751	0.000156411
HNSC	EGFR	CPA4	0.880944	0.0313	0.0303131
HNSC	EGFR	CYB5B	0.754151	0.00548	0.0159354
HNSC	EGFR	DCAF12	0.717507	0.0108	0.0352984
HNSC	EGFR	DLST	0.685311	0.0495	0.0190239
HNSC	EGFR	ELF5	0.739374	0.00465	0.00307634
HNSC	EGFR	EPHB1	0.714944	0.04	0.0255258
HNSC	EGFR	EXOC6B	0.787208	0.04	0.000213582
HNSC	EGFR	FAM126A	0.844304	0.0294	0.0482022
HNSC	EGFR	FAM20A	0.727618	0.0426	0.000200837
HNSC	EGFR	FMO3	0.708957	0.0231	0.0191286
HNSC	EGFR	GALNT11	0.781138	0.000579	0.0037325
HNSC	EGFR	GAS2L1	0.704387	0.0398	0.0139418
HNSC	EGFR	GPD2	0.721122	0.016	0.00646706
HNSC	EGFR	GPM6A	0.716048	0.00902	0.00407584
HNSC	EGFR	GPR161	0.73288	0.00195	0.0121509
HNSC	EGFR	GRAMD4	0.705658	0.0451	0.0396498
HNSC	EGFR	IQUB	0.901554	0.0426	5.12895e-05
HNSC	EGFR	IRF5	0.874095	0.0104	0.00713101
HNSC	EGFR	LINGO1	0.734593	0.04	0.0359976
HNSC	EGFR	LNX2	0.735952	0.04	0.021826
HNSC	EGFR	MED1	0.739039	0.016	0.0259623
HNSC	EGFR	MED13	0.805607	0.016	0.00462703
HNSC	EGFR	NBR1	0.72127	0.000579	0.0206964
HNSC	EGFR	NPAS2	0.718128	0.00335	0.0463403
HNSC	EGFR	NRTN	0.707216	0.00836	0.00522
HNSC	EGFR	PDE3B	0.700533	0.0254	0.00161443
HNSC	EGFR	PDE6A	0.616057	0.042	0.0437734
HNSC	EGFR	PGAP1	0.705419	0.00795	0.000928931
HNSC	EGFR	PLAC8L1	0.798421	0.00543	2.84875e-08
HNSC	EGFR	PLEKHB2	0.711891	0.00593	0.0441187
HNSC	EGFR	RAB40B	0.715197	0.00751	0.0195217
HNSC	EGFR	REL	0.671831	0.0123	0.00585645
HNSC	EGFR	SH3D19	0.823289	0.00135	2.79984e-08
HNSC	EGFR	SLC9B1	0.72627	0.0487	0.0439756
HNSC	EGFR	SPRED1	0.753702	0.0254	0.00931223
HNSC	EGFR	TGM3	0.701996	0.0286	1.08926e-06
HNSC	EGFR	TGOLN2	0.751403	0.00149	0.0353615
HNSC	EGFR	TP53BP2	0.775048	0.0171	0.000270916
HNSC	EGFR	TRIB2	0.819817	0.00853	0.0106764
HNSC	EGFR	UFL1	0.751635	0.0104	0.0471114
HNSC	EGFR	VAPB	0.885725	0.0133	0.00994359
HNSC	EGFR	ZDHHC21	0.742644	0.00135	4.93351e-05
HNSC	EGFR	ZFAND2A	0.882087	0.00476	2.9318e-05
HNSC	EGFR	ZNF117	0.825424	0.0244	0.0153652
HNSC	EGFR	ZNF23	0.712864	0.00113	0.0011682
HNSC	EGFR	ZNF25	0.729908	0.0456	0.000433398
CESC	PIK3CA	ARID1A	0.819895	0.0148	0.00181393
CESC	PIK3CA	CCDC148	0.738578	0.0469	0.0407552
CESC	PIK3CA	CCDC28B	0.874193	0.0065	0.0493296
CESC	PIK3CA	CDADC1	0.589897	0.0222	0.00224585
CESC	PIK3CA	CIB1	0.80925	0.0106	3.28058e-05
CESC	PIK3CA	DDI2	0.908807	0.000576	0.0104431
CESC	PIK3CA	DENND4A	0.855596	0.0448	0.000126412
CESC	PIK3CA	DHRS12	0.742853	0.00254	0.0162044
CESC	PIK3CA	DUOXA1	0.700139	0.0433	0.0181327
CESC	PIK3CA	DUS1L	0.773796	0.0265	0.000403157
CESC	PIK3CA	EDEM1	0.716172	0.026	0.0192748
CESC	PIK3CA	ERN1	0.718047	0.00263	0.00580057
CESC	PIK3CA	EYA3	0.883064	0.0186	0.00784132
CESC	PIK3CA	FAM184A	0.562362	0.0343	0.000690116
CESC	PIK3CA	GALNT5	0.711458	0.0207	0.000645055
CESC	PIK3CA	GCLM	0.73365	0.00536	0.000170745
CESC	PIK3CA	GPR171	0.909553	0.0101	0.0252019
CESC	PIK3CA	HELZ	0.82633	0.000104	0.0434763
CESC	PIK3CA	HERC1	0.71023	0.0486	0.00572038
CESC	PIK3CA	HMGXB4	0.837306	0.0325	0.00786842
CESC	PIK3CA	HPS4	0.675155	0.00521	0.00649285
CESC	PIK3CA	IL6ST	0.766229	0.008	3.17484e-05
CESC	PIK3CA	IPP	0.859227	0.035	7.40845e-05
CESC	PIK3CA	KIAA0355	0.703355	0.0056	0.019147
CESC	PIK3CA	KLHL20	0.852301	0.0282	0.00155529
CESC	PIK3CA	KLHL36	0.663743	0.0308	3.87913e-06
CESC	PIK3CA	MICALL1	0.730486	0.049	0.00374234
CESC	PIK3CA	MPP5	0.726092	0.0489	0.0203569
CESC	PIK3CA	MTMR10	0.758351	0.0294	0.0309449
CESC	PIK3CA	NBPF9	0.701542	0.0199	0.00845857
CESC	PIK3CA	PCDHB12	0.715451	0.00525	0.000964324
CESC	PIK3CA	PDE11A	0.70768	0.0287	0.0278015
CESC	PIK3CA	PLA2G2A	0.7021	0.0272	0.0116636
CESC	PIK3CA	PLEKHA1	0.737781	0.0352	0.0182009
CESC	PIK3CA	REEP6	0.712968	0.0396	0.0447609
CESC	PIK3CA	RHBDD1	0.707761	0.0238	0.00162567
CESC	PIK3CA	SLC24A1	0.714508	0.0182	0.00161519
CESC	PIK3CA	SREBF2	0.75947	0.0396	0.0340751
CESC	PIK3CA	STXBP5	0.74746	0.046	9.66999e-05
CESC	PIK3CA	TBR1	0.702932	0.0234	0.0117352
CESC	PIK3CA	TPRG1	0.929869	0.00751	0.0147083
CESC	PIK3CA	TXLNA	0.857244	0.00855	0.00314156
CESC	PIK3CA	UBE4B	0.899058	0.0374	0.0199856
CESC	PIK3CA	UHMK1	0.818396	0.0126	0.0253414
CESC	PIK3CA	WDFY3	0.71889	0.028	0.00213234
CESC	PIK3CA	WLS	0.765252	0.0431	0.00373784
CESC	PIK3CA	ZBTB37	0.748801	0.0204	1.19874e-05
CESC	PIK3CA	ZFYVE9	0.899865	0.0403	1.34978e-06
CESC	PIK3CA	ZMYM1	0.905811	0.00836	0.0230605
CESC	PIK3CA	ZMYM4	0.869714	0.0347	0.000217382
CESC	PIK3CA	ZNF300	0.788919	0.0348	0.00621233
CESC	PIK3CA	ZNF541	0.686432	0.024	0.0328539
CESC	PIK3CA	ZNF827	0.715162	0.00171	0.0383175
BLCA	ATM	AP5B1	0.884043	0.036	0.0199472
BLCA	TP53	A4GNT	0.752251	0.0038	0.0356437
BLCA	TP53	ATN1	0.724815	0.0435	0.0029449
BLCA	TP53	ATP13A3	0.724798	0.0386	0.0203313
BLCA	TP53	BAG1	0.892947	0.0383	0.0200547
BLCA	TP53	BZW2	0.705601	0.0121	0.026214
BLCA	TP53	CBR4	0.757935	0.0334	0.0230225
BLCA	TP53	CEP192	0.776438	0.0157	0.0265014
BLCA	TP53	DIDO1	0.711179	0.00166	0.0433128
BLCA	TP53	FAM172A	0.805346	0.032	0.0328238
BLCA	TP53	FMO4	0.696888	0.0149	0.00789157
BLCA	TP53	GCNT2	0.684017	0.00375	0.0412918
BLCA	TP53	KIAA0754	0.681182	0.0496	0.0100829
BLCA	TP53	MBD5	0.722921	0.0333	0.0467424
BLCA	TP53	MEF2D	0.763939	0.0325	0.0156418
BLCA	TP53	MFSD9	0.736995	0.0499	0.0286932
BLCA	TP53	NPLOC4	0.898928	0.0046	0.0429454
BLCA	TP53	OXSM	0.839182	0.00679	0.0114244
BLCA	TP53	PA2G4	0.732067	0.0328	0.0453183
BLCA	TP53	PPM1G	0.826718	0.00961	5.81561e-07
BLCA	TP53	RPS7	0.802982	0.0387	0.00314545
BLCA	TP53	SLC45A3	0.774519	0.0475	0.0492854
BRCA	MET	ABCA2	0.874724	0.0134	0.00764728
BRCA	MET	ADAM10	0.806821	0.0147	0.000915923
BLCA	TP53	TDP1	0.699643	0.0413	0.0431344
BRCA	MET	AP3B2	0.74913	0.0134	0.0155032
BLCA	TP53	TMCO3	0.873658	0.00746	0.0310016
BLCA	TP53	TNFSF4	0.641039	0.0482	0.0192924
BLCA	TP53	TRIM38	0.883843	0.0147	0.00920782
BLCA	TP53	TRIM68	0.706294	0.000534	0.00211092
BLCA	TP53	TUBA3D	0.725964	0.00841	0.000398567
BRCA	MET	C9orf64	0.913397	0.0134	0.0054844
BLCA	TP53	ZCCHC12	0.645556	0.0229	0.0227421
BLCA	TP53	ZER1	0.721684	0.0343	0.00283076
BLCA	TP53	ZNF236	0.805222	0.000279	0.048328
BRCA	MET	CCDC74A	0.899555	0.0134	6.89111e-07
BLCA	TP53	ZNF445	0.746751	0.0458	0.0328692
BRCA	MET	CCNDBP1	0.870094	0.0147	0.00424211
BRCA	MET	CD244	0.725097	0.0147	8.90296e-05
BLCA	TP53	ZNF695	0.71824	0.019	0.0152401
BLCA	TP53	ZNF740	0.749967	0.0164	0.00192453
BRCA	MET	CEACAM4	0.865387	0.0147	0.00287888
BRCA	MET	CLIC3	0.869124	0.0134	0.0259263
BRCA	MET	CPLX3	0.88222	0.0147	0.0157508
CESC	ATM	B3GAT3	0.876333	0.00562	0.00089897
CESC	ATM	BACH2	0.639508	0.033	0.0265909
CESC	ATM	BNIP2	0.638449	0.00932	0.000694051
BRCA	MET	CTSD	0.811074	0.0134	0.000260917
CESC	ATM	BZW2	0.740266	0.00932	3.76963e-06
CESC	ATM	C19orf12	0.885454	0.0133	0.00443421
CESC	ATM	C1QL1	0.701518	0.0333	0.0242159
CESC	ATM	C1orf112	0.780992	0.00227	2.59187e-05
BRCA	MET	DOK2	0.879417	0.0147	0.0239157
BRCA	MET	DPPA4	0.707008	0.0147	0.000185779
BRCA	MET	EHBP1	0.927344	0.0134	0.00937452
CESC	ATM	CUL7	0.780926	0.0333	0.000354187
BRCA	MET	ERGIC1	0.791702	0.0134	0.0189901
CESC	ATM	DMXL2	0.813867	0.00227	0.0238967
BRCA	MET	FAM3D	0.87237	0.0147	0.00167143
BRCA	MET	FAM71D	0.701622	0.0147	0.026893
CESC	ATM	EFNB2	0.700625	0.0376	0.00242994
CESC	ATM	ENTPD1	0.722047	0.0133	0.0257463
BRCA	MET	FPR2	0.899279	0.0147	0.00023084
BRCA	MET	FRMD3	0.890514	0.0134	7.55954e-06
CESC	ATM	FCGRT	0.623187	0.0374	0.0444302
BRCA	MET	GALT	0.902829	0.0147	0.0470811
BRCA	MET	GDAP2	0.869499	0.0147	0.0398774
BRCA	MET	GGT1	0.724256	0.0134	0.0040018
CESC	ATM	GAS6	0.693582	0.0333	0.0279879
BRCA	MET	GPNMB	0.877797	0.0134	0.0391435
BRCA	MET	GPR27	0.874084	0.0147	0.00359309
CESC	ATM	GPR37	0.625575	0.0325	0.00347721
BRCA	MET	HSDL1	0.718762	0.0134	0.029418
BRCA	MET	IGFLR1	0.824794	0.0147	1.57587e-05
BRCA	MET	IKZF1	0.8596	0.0147	1.12658e-07
BRCA	MET	IL2RA	0.782491	0.0147	0.0427706
BRCA	MET	IZUMO4	0.8	0.0134	0.0202319
BRCA	MET	KCNB2	0.739731	0.0134	0.00445062
BRCA	MET	KCNN3	0.705871	0.0134	0.000179473
BRCA	MET	KCTD1	0.844248	0.0147	1.06876e-07
BRCA	MET	KDM3A	0.862449	0.0147	6.43428e-06
CESC	ATM	LYAR	0.76282	0.033	0.00381896
CESC	ATM	MET	0.722157	0.0217	0.0256628
BRCA	MET	KRT19	0.702815	0.0147	0.000735065
BRCA	MET	LCA5	0.857519	0.0147	0.0119163
BRCA	MET	LHX2	0.86853	0.0147	0.00291817
BRCA	MET	LILRA4	0.772791	0.0134	0.0468605
BRCA	MET	LILRA6	0.891909	0.0147	0.0107614
BRCA	MET	LILRB1	0.88148	0.0147	0.0243701
BRCA	MET	LILRB3	0.880375	0.0147	0.00199165
CESC	ATM	MYOF	0.632285	0.0133	0.0221268
BRCA	MET	MEIS1	0.895418	0.0147	0.000256233
CESC	ATM	PCGF1	0.811093	0.0276	0.0315088
BRCA	MET	MPP7	0.762551	0.0147	0.0118498
BRCA	MET	MPZL3	0.810501	0.0147	0.04696
BRCA	MET	MSR1	0.752982	0.0134	3.02892e-07
CESC	ATM	PSPC1	0.703781	0.0333	0.0354918
BRCA	MET	NLRP11	0.899928	0.0147	0.00109418
BRCA	MET	NLRP7	0.880816	0.0147	0.00363997
CESC	ATM	RILP	0.704974	0.0374	0.0294321
BRCA	MET	NT5C1B	0.871669	0.0147	0.00196307
BRCA	MET	PAFAH1B2	0.8638	0.0147	2.38957e-05
BRCA	MET	PEA15	0.740642	0.0134	0.000112384
BRCA	MET	PHPT1	0.876991	0.0134	3.34441e-07
BRCA	MET	PLA2G7	0.796284	0.0147	2.47559e-05
BRCA	MET	POTEE	0.802205	0.0134	0.00347861
CESC	ATM	THSD1	0.812222	0.0333	0.000112911
CESC	ATM	TMEM101	0.703654	0.00227	0.0181345
BRCA	MET	PTPRD	0.857793	0.0147	0.0377001
CESC	ATM	TSEN54	0.747138	0.00562	0.0299856
BRCA	MET	RDH14	0.892051	0.0147	0.000524654
CESC	ATM	XRCC1	0.706577	0.00932	0.0264197
BRCA	MET	RLIM	0.759483	0.0134	0.0248433
BRCA	MET	SEC62	0.737535	0.0134	0.00367633
BRCA	MET	SHISA6	0.896823	0.0147	0.00279945
BRCA	MET	SLC35F5	0.903664	0.0147	0.0101156
BRCA	MET	SLCO2B1	0.768268	0.0147	0.000304327
BRCA	MET	SPTSSB	0.775905	0.0147	0.00227581
BRCA	MET	SSH3	0.814807	0.0134	2.49566e-06
BRCA	MET	SSNA1	0.876201	0.0147	7.1504e-05
BRCA	MET	SYNGR4	0.705133	0.0134	0.00126245
BRCA	MET	TBR1	0.800099	0.0134	0.000196929
BRCA	MET	TCTA	0.826908	0.0134	0.0110238
BRCA	MET	TMEM176B	0.860737	0.0147	0.00460474
BRCA	MET	TOM1L2	0.857192	0.0147	1.66818e-08
BRCA	MET	TRIP10	0.902327	0.0134	0.00621576
BRCA	MET	TRIP4	0.884143	0.0147	6.87585e-05
BRCA	MET	TSPAN6	0.721034	0.0134	0.0205802
BRCA	MET	TTC32	0.896025	0.0147	0.025272
BRCA	MET	UBAC1	0.894334	0.0147	0.00293574
BRCA	MET	USF1	0.728081	0.0147	0.0308775
BRCA	MET	USP3	0.844147	0.0147	3.19917e-05
BRCA	MET	VLDLR	0.845836	0.0147	5.06999e-06
BRCA	MET	XDH	0.873203	0.0134	0.00104849
BRCA	MET	XPNPEP3	0.717362	0.0134	0.00868369
BRCA	MET	ZBED2	0.745568	0.0147	0.000940259
BRCA	MET	ZDBF2	0.913943	0.0147	0.00426092
BRCA	MET	ZNF140	0.742864	0.0147	0.0208174
BRCA	MET	ZNF22	0.879374	0.0134	0.041896
BRCA	MET	ZNF266	0.890593	0.0134	0.00105254
BRCA	MET	ZZZ3	0.89379	0.0134	0.00752557
HNSC	ATR	ACVR1B	0.848858	0.0283	0.00015032
HNSC	ATR	ALPK2	0.715791	0.0241	0.0116839
HNSC	ATR	AXL	0.697704	0.0154	0.0070404
HNSC	ATR	C12orf54	0.852921	0.0202	0.00283457
HNSC	ATR	C5orf38	0.709546	0.0469	0.0109278
HNSC	ATR	CAPN10	0.828936	0.0271	0.0112426
HNSC	ATR	CCDC148	0.794017	0.0285	0.0200153
HNSC	PIK3CA	ABCG5	0.608253	0.00838	0.0291076
HNSC	ATR	CERCAM	0.76197	0.0214	0.0344036
HNSC	ATR	CMTM3	0.732269	0.00651	0.000103895
HNSC	PIK3CA	ANKMY1	0.720062	0.049	0.00164688
HNSC	ATR	COL5A1	0.715721	0.0334	0.000691209
HNSC	ATR	COL6A1	0.726009	0.0334	0.0242267
HNSC	ATR	COL8A2	0.642289	0.0161	0.011508
HNSC	PIK3CA	ATP2B1	0.741249	0.0467	0.00355707
HNSC	ATR	DDX31	0.833301	0.0384	0.0485308
HNSC	ATR	DOK6	0.710521	0.0459	0.0112989
HNSC	ATR	EBF1	0.708769	0.0217	0.0201235
HNSC	ATR	EMD	0.723775	0.0154	0.0186983
HNSC	PIK3CA	CDADC1	0.721682	0.00798	0.00224585
HNSC	ATR	EXOC1	0.78873	0.0116	0.00143671
HNSC	PIK3CA	CHL1	0.821428	0.0313	0.000224709
HNSC	PIK3CA	CNPY2	0.813822	0.0071	5.93882e-08
HNSC	ATR	FN1	0.706757	0.0224	0.0237035
HNSC	ATR	FOXO1	0.739687	0.028	0.00288761
HNSC	ATR	GMDS	0.725462	0.0349	0.0137876
HNSC	ATR	GPR27	0.807336	0.0473	0.0207232
HNSC	PIK3CA	DNAJB11	0.790106	0.00873	7.80822e-05
HNSC	ATR	HNRNPF	0.74582	0.0134	0.00344311
CESC	TP53	A4GNT	0.714409	0.00266	0.0356437
HNSC	ATR	LGALS4	0.703741	0.00384	0.00635451
HNSC	ATR	LRRC15	0.894628	0.0217	0.00480505
HNSC	PIK3CA	HIPK3	0.745451	0.00629	0.00926166
HNSC	PIK3CA	HIST1H3J	0.706553	0.0318	0.0162281
HNSC	PIK3CA	HOXC6	0.693011	0.0253	0.0332266
HNSC	PIK3CA	HUS1B	0.730715	0.00192	1.96556e-05
CESC	TP53	CNGA1	0.705406	0.0361	0.000306651
HNSC	ATR	MTHFS	0.679484	0.0134	0.00928511
HNSC	ATR	NCOA7	0.678368	0.00706	0.00328301
HNSC	PIK3CA	KLHL36	0.72714	0.0226	3.87913e-06
HNSC	ATR	NEU4	0.767985	0.0271	0.00127632
HNSC	PIK3CA	KRT32	0.710271	0.0388	0.041201
HNSC	PIK3CA	LAMC1	0.834527	0.0433	2.2974e-06
HNSC	ATR	NRXN2	0.736139	0.00911	9.82828e-06
HNSC	PIK3CA	MAPRE3	0.874528	0.0483	0.00226722
HNSC	PIK3CA	MED13L	0.800318	0.0327	0.00270338
HNSC	ATR	PDSS1	0.720706	0.0471	0.0444927
HNSC	PIK3CA	MMP8	0.610854	0.0442	0.00179522
HNSC	ATR	PIGT	0.721642	0.0437	0.015322
HNSC	ATR	PLXND1	0.711678	0.0366	0.042339
HNSC	ATR	POLDIP3	0.770062	0.00624	7.26555e-05
HNSC	ATR	PREPL	0.740992	0.0167	0.0422038
HNSC	ATR	PRPS2	0.765937	0.038	0.00581676
HNSC	PIK3CA	OLFM2	0.706009	0.00209	0.000147331
HNSC	PIK3CA	PA2G4	0.792296	0.0457	0.0381536
HNSC	PIK3CA	PAX3	0.782667	0.011	6.07434e-05
HNSC	PIK3CA	PBX3	0.702464	0.0455	0.0338296
CESC	TP53	INPP5F	0.725611	0.0262	0.0314777
HNSC	PIK3CA	PLAT	0.717699	0.00441	0.0256741
HNSC	ATR	RPS6KA5	0.823976	0.0397	0.00421727
HNSC	PIK3CA	PLEKHA1	0.823675	0.00879	0.0182009
HNSC	ATR	SALL4	0.786226	0.00513	0.0292206
CESC	TP53	LATS1	0.722493	0.0192	0.010922
HNSC	ATR	SEMA6D	0.675015	0.000307	0.0165357
HNSC	PIK3CA	PRH2	0.896682	0.0244	0.00855209
HNSC	ATR	SIRT1	0.764128	0.0213	0.00677071
HNSC	ATR	SLC26A9	0.862447	0.00164	0.0164466
HNSC	ATR	SLC2A14	0.798139	0.0321	0.0179585
HNSC	ATR	SLC47A2	0.680355	0.0115	0.0024219
HNSC	ATR	SLC5A3	0.773291	0.0323	0.000752865
HNSC	PIK3CA	RGL1	0.783467	0.0438	0.0397015
HNSC	ATR	SPIN3	0.762305	0.0218	0.0425494
CESC	TP53	NDC80	0.629357	0.0262	0.0123772
HNSC	PIK3CA	SDS	0.814373	2.77e-07	0.0197923
HNSC	ATR	SYT8	0.702671	0.00637	0.000702464
HNSC	PIK3CA	SLC22A1	0.812511	0.0381	0.0123092
HNSC	ATR	TIAM1	0.709872	0.00567	0.000814824
HNSC	ATR	TINAG	0.702299	0.0186	0.0059433
HNSC	ATR	TLR6	0.727505	0.0257	0.000685835
HNSC	ATR	TMEM38A	0.75479	0.0392	0.000865553
HNSC	PIK3CA	STK32A	0.723684	0.0328	0.0255375
HNSC	PIK3CA	STT3A	0.653416	0.0217	0.00243325
HNSC	ATR	TSPAN4	0.767627	0.0171	0.00244154
HNSC	ATR	TTC16	0.724	0.0151	0.0477866
CESC	TP53	SAAL1	0.692126	0.0089	0.0126176
HNSC	PIK3CA	TNC	0.723166	0.0451	0.0271967
HNSC	PIK3CA	TRIM24	0.770191	0.00562	0.00129016
HNSC	ATR	ZNF354C	0.811551	0.00157	0.000548663
HNSC	PIK3CA	UBN2	0.762347	0.00417	0.00823618
HNSC	ATR	ZNF534	0.730957	0.0235	0.000369774
HNSC	PIK3CA	ZNF518B	0.780105	0.0316	0.00476864
HNSC	PIK3CA	ZNF746	0.73183	0.00659	0.00040427
CESC	TP53	TPSAB1	0.738617	0.00266	0.0102963
LGG	PTEN	RRNAD1	0.782666	0.0252	0.00355475
LGG	PTEN	WNK3	0.836129	0.0252	0.00584908
LGG	PTEN	ZNF711	0.644838	0.0252	0.0237991
LGG	EGFR	ABCG5	0.646503	0.0221	0.0392643
LGG	EGFR	AOX1	0.863201	0.0221	0.0132185
LGG	EGFR	COG5	0.932504	0.0133	0.00404825
LGG	EGFR	KEL	0.700819	0.0176	0.00802409
LGG	EGFR	MCC	0.835433	0.0462	0.0119263
LGG	EGFR	MED1	0.719796	0.00183	0.0259623
LGG	EGFR	MYO7B	0.728056	0.043	0.0474351
LGG	EGFR	ODC1	0.711119	0.0221	0.0459089
LGG	EGFR	PTPRZ1	0.779801	0.0221	0.0176436
LGG	EGFR	RNF213	0.700815	0.0221	1.89601e-05
LGG	EGFR	STK31	0.871103	0.0462	0.0355191
CESC	KRAS	ACSF2	0.736112	0.0216	0.00284108
CESC	KRAS	ALKBH5	0.749594	0.0173	0.0349331
CESC	KRAS	AMDHD1	0.911711	0.0429	0.0235342
LGG	EGFR	ZNF638	0.793239	0.043	0.00513503
LGG	PIK3CA	ABCB10	0.782748	0.0253	0.0306417
LGG	PIK3CA	ABCG5	0.873184	0.0319	0.0291076
LGG	PIK3CA	ACAT2	0.704596	0.0294	0.00704448
CESC	KRAS	ARRDC5	0.832747	0.0216	0.00777946
LGG	PIK3CA	CAPN11	0.76466	0.00338	0.0373246
CESC	KRAS	B3GNT3	0.706061	0.0216	0.0233994
CESC	KRAS	BBC3	0.846932	0.0268	0.0444634
CESC	KRAS	BCAT2	0.842181	0.0333	0.00737283
CESC	KRAS	BCL11B	0.782333	0.0429	0.000497115
LGG	PIK3CA	DDX4	0.770227	0.0135	0.0106418
CESC	KRAS	C19orf18	0.833291	0.0303	0.0134216
LGG	PIK3CA	FAM193A	0.729021	0.0334	0.00241307
LGG	PIK3CA	FMNL3	0.854854	0.022	4.40927e-06
CESC	KRAS	CDR2L	0.767582	0.0216	0.0168892
LGG	PIK3CA	KCNB2	0.714659	0.0109	0.00194267
LGG	PIK3CA	KIAA1324L	0.768481	0.0163	0.0451643
CESC	KRAS	CRLF1	0.792054	0.00391	0.0481379
LGG	PIK3CA	PCSK4	0.856769	0.0496	0.0461445
CESC	KRAS	DAAM1	0.761505	0.0452	0.0435701
CESC	KRAS	EGR3	0.732089	0.00564	0.00317607
LGG	PIK3CA	SYNJ1	0.742183	0.00442	0.000443722
CESC	KRAS	EPYC	0.809432	0.00564	5.63734e-05
CESC	KRAS	ERP29	0.876187	0.0303	0.007466
CESC	KRAS	FBXL5	0.73462	0.0452	0.013768
CESC	KRAS	FHDC1	0.777745	0.0104	0.000418714
CESC	KRAS	GIGYF2	0.736749	0.0452	0.0147191
CESC	KRAS	GYG1	0.714236	0.0452	0.00429383
CESC	KRAS	IMPAD1	0.742643	0.0407	0.00452787
CESC	KRAS	METTL17	0.731143	0.0429	0.000206559
LGG	TP53	ABCF1	0.812598	0.0167	0.00642921
LGG	TP53	ARHGAP11A	0.806562	0.000111	0.00241582
CESC	KRAS	MRPL44	0.720815	0.0452	0.000249675
LGG	TP53	ATP6AP1L	0.690768	0.0315	0.000288287
LGG	TP53	BARD1	0.714633	0.000379	0.000238711
LGG	TP53	CEP63	0.685574	0.043	0.00117233
LGG	TP53	CHD4	0.771532	0.000175	0.0351245
LGG	TP53	CLEC4F	0.716905	0.0167	0.0172361
LGG	TP53	ETFDH	0.830731	1.87e-05	0.0490729
CESC	KRAS	PARVB	0.707203	0.0407	0.0185107
LGG	TP53	INCENP	0.887629	0.000223	0.0381966
LGG	TP53	ITGAE	0.864166	0.0424	0.0101392
CESC	KRAS	PLA2R1	0.712783	0.0333	0.0238552
LGG	TP53	LRIG3	0.702367	0.0228	0.00992865
LGG	TP53	LRRC41	0.742073	0.0349	0.0317503
LGG	TP53	MCPH1	0.833468	0.00105	0.0336408
LGG	TP53	MTX3	0.717174	0.00462	0.0225237
LGG	TP53	NOTCH4	0.670887	0.0326	0.00160749
LGG	TP53	PA2G4	0.830038	0.000478	0.0453183
LGG	TP53	PCDH18	0.725836	0.0358	0.0236
LGG	TP53	REV1	0.801984	0.0471	0.00154136
LGG	TP53	RPL23	0.84524	0.0129	0.0324048
CESC	KRAS	RHOBTB3	0.800584	0.0407	0.00052663
LGG	TP53	SFMBT2	0.70058	0.0359	0.00325143
LGG	TP53	SHPRH	0.83207	0.0109	0.036621
LGG	TP53	SLC38A6	0.750956	0.000622	0.0311115
LGG	TP53	SNRNP200	0.784086	5.47e-05	0.0249359
LGG	TP53	TRPM5	0.721265	0.00449	0.00177537
LGG	TP53	TSPAN32	0.899998	0.0279	0.0343568
LGG	TP53	TTC12	0.86218	0.00397	0.0151785
LGG	TP53	TTC14	0.843177	0.00015	0.00624615
LGG	TP53	UTP18	0.860108	0.0441	0.0254138
LGG	TP53	XG	0.804859	0.0279	0.01212
CESC	KRAS	SOX30	0.742171	0.0429	0.00572441
CESC	KRAS	SPAG1	0.577607	0.0104	0.024753
CESC	KRAS	UNK	0.82212	0.0448	0.0486492
CESC	KRAS	ZNF774	0.711364	0.0333	0.0172292
HNSC	BRCA2	ACSL6	0.860756	0.0355	0.00614101
HNSC	BRCA2	ALPK3	0.844689	0.021	0.000829015
HNSC	BRCA2	ARMC5	0.925114	0.00249	0.0446367
HNSC	BRCA2	ASAP2	0.895427	0.0456	0.0187229
HNSC	BRCA2	ATP2B2	0.612421	0.0322	0.000317203
HNSC	BRCA2	C7	0.702962	0.0388	0.000556929
HNSC	BRCA2	C7orf31	0.864555	0.00261	0.000242866
HNSC	BRCA2	CAPS2	0.748394	0.0424	0.0103882
HNSC	BRCA2	CDC42BPB	0.673625	0.0282	0.0463308
HNSC	BRCA2	CLDN8	0.706043	0.0257	0.000857639
HNSC	BRCA2	CYP11A1	0.685754	0.0375	0.00282568
HNSC	BRCA2	EFNA4	0.777289	0.0182	0.00046478
HNSC	BRCA2	EML4	0.87804	0.0462	0.0259162
HNSC	BRCA2	ENTPD5	0.801566	0.021	0.00999053
HNSC	BRCA2	FAM129A	0.797662	0.0443	0.00339226
HNSC	BRCA2	FAM173B	0.734915	0.0343	1.27474e-05
HNSC	BRCA2	FAM174A	0.819998	0.0457	0.0373792
HNSC	BRCA2	GALNT10	0.764799	0.0291	0.000138112
HNSC	BRCA2	GPR25	0.711721	0.0408	0.0180418
HNSC	BRCA2	GRK4	0.814998	0.00991	0.0104695
HNSC	BRCA2	GTF3C4	0.74463	0.00539	0.0476624
HNSC	BRCA2	IKZF5	0.740417	0.0234	0.00235056
HNSC	BRCA2	ING2	0.706873	0.00369	1.93809e-05
HNSC	BRCA2	IRF7	0.73609	0.0361	0.0257633
HNSC	BRCA2	KBTBD3	0.725511	0.0478	0.0100675
HNSC	BRCA2	KCNH7	0.836966	0.0214	0.00990421
HNSC	BRCA2	KDM6A	0.870133	0.0452	0.0305017
HNSC	BRCA2	KRT3	0.702199	0.0304	0.00968202
HNSC	BRCA2	LARP6	0.767776	0.0168	0.0343177
HNSC	BRCA2	LMO7	0.780341	0.0414	0.0299487
HNSC	BRCA2	MBP	0.747278	0.0401	0.00720849
HNSC	BRCA2	MDH1B	0.890484	0.0458	0.0131064
HNSC	BRCA2	MTM1	0.794149	0.0402	0.0124025
HNSC	BRCA2	NRXN2	0.838656	0.00298	0.0147469
HNSC	BRCA2	OAZ1	0.838111	0.00724	0.00385524
HNSC	BRCA2	PEX11G	0.850722	0.0177	0.0469672
HNSC	BRCA2	POU2F3	0.712393	0.000477	0.00449551
HNSC	BRCA2	PUM2	0.890365	0.00304	0.00203633
HNSC	BRCA2	RNF10	0.793907	0.0208	7.98629e-05
HNSC	BRCA2	ROCK2	0.879943	0.000887	0.0171172
HNSC	BRCA2	RTN4R	0.609918	0.0342	1.58376e-08
HNSC	BRCA2	SERTAD4	0.793275	0.034	0.0351287
HNSC	BRCA2	SHBG	0.780196	0.0312	2.9321e-05
HNSC	BRCA2	SLFN11	0.895496	0.0391	0.0184105
HNSC	BRCA2	SPERT	0.898284	0.0493	0.0197918
HNSC	BRCA2	TMEM175	0.834195	0.0275	0.00488866
HNSC	BRCA2	TMEM186	0.921531	0.0132	0.0258856
HNSC	BRCA2	TMX3	0.843261	0.0168	0.00984401
HNSC	BRCA2	TST	0.755434	0.0441	0.0116811
HNSC	BRCA2	UFSP2	0.799118	0.0113	0.0049441
HNSC	BRCA2	UPK3B	0.862352	0.0154	0.0138677
HNSC	BRCA2	UTRN	0.755588	0.029	0.0301248
HNSC	BRCA2	YEATS2	0.897583	0.043	0.0396352
HNSC	BRCA2	ZNF217	0.891505	0.0305	0.0433598
HNSC	BRCA2	ZNF791	0.90238	0.01	0.0448666
KIRC	PTEN	APOC3	0.825971	0.0373	0.00113417
KIRC	PTEN	ARRB1	0.889581	0.0259	0.0029306
KIRC	PTEN	ATP6V0A1	0.909216	0.0327	0.0300644
KIRC	PTEN	BLMH	0.909143	0.0367	1.03044e-05
KIRC	PTEN	BMP5	0.752831	0.0197	0.024153
KIRC	PTEN	BZW1	0.840871	0.0246	0.0164666
KIRC	PTEN	C12orf50	0.821335	0.0157	0.000137596
KIRC	PTEN	C3orf67	0.795248	0.000204	0.00585643
KIRC	PTEN	CAMSAP3	0.901096	0.00618	2.96374e-05
KIRC	PTEN	CLCN7	0.862865	0.00213	0.0290049
KIRC	PTEN	CLIC6	0.81627	0.0315	2.43678e-08
KIRC	PTEN	CLSTN2	0.773813	0.0459	0.0166331
KIRC	PTEN	COL19A1	0.716082	0.0495	0.00349666
KIRC	PTEN	DUOXA1	0.668925	0.0359	0.0113978
KIRC	PTEN	FAM120A	0.786558	0.0158	0.00412432
KIRC	PTEN	FAM122C	0.742912	0.0426	0.016407
KIRC	PTEN	FAM8A1	0.863414	0.019	0.00997725
KIRC	PTEN	FARP1	0.595377	0.0395	1.47612e-05
KIRC	PTEN	FGFR4	0.828989	0.0127	0.00177323
KIRC	PTEN	GAL3ST3	0.791175	0.0135	1.59975e-07
KIRC	PTEN	GALNT14	0.832788	0.0123	0.000146993
KIRC	PTEN	HCAR2	0.79037	0.0159	2.39899e-05
KIRC	PTEN	HGSNAT	0.836135	0.0182	0.00862276
KIRC	PTEN	HNF4G	0.875938	0.0386	6.84472e-06
KIRC	PTEN	ITM2A	0.817147	0.00753	1.60005e-06
KIRC	PTEN	JTB	0.91815	0.0421	0.0342292
KIRC	PTEN	KCNJ16	0.909388	0.0035	1.96227e-05
KIRC	PTEN	KLHL5	0.777745	0.0256	0.0215535
KIRC	PTEN	KRT73	0.761123	0.0139	0.0299997
KIRC	PTEN	LRRC18	0.857986	0.0463	0.0277553
KIRC	PTEN	LURAP1L	0.844004	0.0426	0.00457415
KIRC	PTEN	LXN	0.813354	0.0404	0.0033837
KIRC	PTEN	MMP8	0.927678	0.0104	0.0121842
KIRC	PTEN	MYCN	0.814405	0.0357	0.003564
KIRC	PTEN	OLFM2	0.745565	0.0239	0.00572437
KIRC	PTEN	PCDHA2	0.760041	0.00939	0.00159492
KIRC	PTEN	PGPEP1L	0.737967	0.036	2.70523e-07
KIRC	PTEN	PHLPP2	0.90065	0.0311	0.0215856
KIRC	PTEN	RBM43	0.926823	0.0317	0.00916153
KIRC	PTEN	SEMA4D	0.712399	0.0123	0.0113927
KIRC	PTEN	SH2D3A	0.90327	0.0334	0.0370867
KIRC	PTEN	SLC5A7	0.844871	0.031	0.0232972
KIRC	PTEN	SLC6A19	0.711269	0.00704	1.00751e-05
KIRC	PTEN	SP1	0.793149	0.0439	0.000120363
KIRC	PTEN	STIL	0.829681	0.0315	0.0360295
KIRC	PTEN	TBC1D14	0.832455	0.0393	0.00226138
KIRC	PTEN	TFF1	0.779861	0.0286	0.000508779
KIRC	PTEN	VSIG4	0.812168	0.0265	0.000203843
KIRC	PTEN	ZFAND4	0.72071	0.0418	0.0421733
KIRC	PTEN	ZNF184	0.841416	0.0468	0.0231959
KIRC	PTEN	ZNF543	0.824453	0.00306	0.0243453
KIRC	EGFR	ADAM23	0.742766	0.0489	0.0065653
KIRC	EGFR	AFF2	0.819224	0.0489	0.00920495
KIRC	EGFR	B3GALT2	0.726215	0.0489	0.00105133
KIRC	EGFR	B3GALT5	0.728738	0.0489	0.00174054
KIRC	EGFR	C1orf112	0.814963	0.0489	3.89025e-05
KIRC	EGFR	CAPN7	0.731524	0.0378	0.0373691
KIRC	EGFR	COL4A5	0.706918	0.0322	0.000201756
KIRC	EGFR	DNMT3A	0.725841	0.0489	0.0462111
KIRC	EGFR	FAM208B	0.716896	0.0195	2.51275e-11
KIRC	EGFR	FHOD3	0.721371	0.0378	0.000102726
KIRC	EGFR	GALNS	0.713036	0.0378	0.00595241
KIRC	EGFR	HMG20A	0.787255	0.0489	0.000347142
KIRC	EGFR	HNRNPA2B1	0.899317	0.0195	0.0035771
KIRC	EGFR	KCNS3	0.703929	0.0489	0.000950293
KIRC	EGFR	KIAA1755	0.748287	0.0489	0.0114324
KIRC	EGFR	LY6G6C	0.717414	0.0195	3.7889e-06
KIRC	EGFR	OTUD4	0.763935	0.0195	0.00462816
KIRC	EGFR	PSKH1	0.734646	0.0262	6.9373e-06
KIRC	EGFR	PTK7	0.710785	0.0489	0.033727
KIRC	EGFR	RABGAP1L	0.718502	0.0195	0.043633
KIRC	EGFR	RFPL4B	0.744854	0.0378	0.00185218
KIRC	EGFR	RGPD3	0.72645	0.0228	1.94314e-05
KIRC	EGFR	RNASEL	0.739001	0.0489	0.000437545
KIRC	EGFR	RNF32	0.71074	0.0322	0.0168878
KIRC	EGFR	SAMD3	0.725732	0.0195	0.00933367
KIRC	EGFR	SCRN1	0.912793	0.0378	0.000133899
KIRC	EGFR	TAP2	0.726902	0.0195	0.0048831
KIRC	EGFR	TRIM33	0.758764	0.0195	0.0236979
BRCA	PTEN	ABCF2	0.898392	0.0458	0.0419276
BRCA	PTEN	ACAT2	0.82746	0.0194	0.0164682
BRCA	PTEN	ANKRD37	0.735252	0.0218	0.000483314
BRCA	PTEN	BZW2	0.838347	0.0371	0.000662679
BRCA	PTEN	C17orf78	0.912636	0.0416	0.000451366
BRCA	PTEN	C5orf22	0.885224	0.0429	1.76351e-06
BRCA	PTEN	CAND2	0.922251	0.0275	0.00618048
BRCA	PTEN	CANT1	0.860094	0.022	0.0248489
BRCA	PTEN	CBS	0.936259	0.0412	0.000196517
BRCA	PTEN	CD300LF	0.849829	0.0492	0.0193082
BRCA	PTEN	CD47	0.879666	0.00977	0.0155121
BRCA	PTEN	CDH20	0.873196	0.0137	2.25838e-06
BRCA	PTEN	CDHR5	0.723812	0.0227	0.0106562
BRCA	PTEN	CKMT1B	0.724396	0.0484	1.69629e-06
BRCA	PTEN	CLMN	0.808323	0.0274	0.0416259
BRCA	PTEN	COL4A5	0.930854	0.0218	0.00202395
BRCA	PTEN	CSGALNACT1	0.883736	0.0312	0.00798341
BRCA	PTEN	CUX1	0.759176	0.0329	0.00254264
BRCA	PTEN	CYP4V2	0.826615	0.0483	0.0069652
BRCA	PTEN	DAND5	0.856543	0.0122	0.00441596
BRCA	PTEN	DNAH3	0.820208	0.0465	0.0405771
BRCA	PTEN	DOPEY2	0.912833	0.00345	0.000879054
BRCA	PTEN	ELL2	0.901613	0.0447	0.0178546
BRCA	PTEN	FAM171A1	0.84802	0.0389	0.000205757
BRCA	PTEN	FURIN	0.70905	0.0316	0.0035848
BRCA	PTEN	GABBR1	0.810973	0.0286	0.0019645
BRCA	PTEN	GBA2	0.896199	0.0287	0.0435619
BRCA	PTEN	GSTK1	0.899619	0.0145	0.00025329
BRCA	PTEN	HERC1	0.774996	0.0223	5.26237e-08
BRCA	PTEN	HFE	0.875032	0.0214	1.11069e-11
BRCA	PTEN	HRC	0.921351	0.0475	0.0476556
BRCA	PTEN	HSPH1	0.849272	0.0433	0.00786491
BRCA	PTEN	ID2	0.862287	0.0334	0.0114333
BRCA	PTEN	JAK2	0.899691	0.0317	0.0278388
BRCA	PTEN	KCNK3	0.793467	0.0377	0.00214901
BRCA	PTEN	KIRREL2	0.889131	0.00668	0.00701892
BRCA	PTEN	KLHL28	0.946026	0.029	0.00395577
BRCA	PTEN	L3MBTL3	0.74239	0.0251	5.94906e-06
BRCA	PTEN	LILRB1	0.875465	0.0469	9.14086e-07
BRCA	PTEN	LPCAT4	0.730541	0.0311	0.0176333
BRCA	PTEN	LRRIQ1	0.899757	0.0366	0.0131363
BRCA	PTEN	LRRN2	0.799036	0.0377	0.0147244
BRCA	PTEN	LSS	0.893557	0.0434	0.000630437
BRCA	PTEN	MAP2K6	0.848299	0.0423	0.0411519
BRCA	PTEN	MIPOL1	0.921621	0.0463	0.000134652
BRCA	PTEN	MNDA	0.709855	0.0329	0.0134139
BRCA	PTEN	MSRA	0.826919	0.0369	0.00191034
BRCA	PTEN	NBR1	0.916682	0.026	0.000599024
BRCA	PTEN	NCOA2	0.726886	0.045	0.00253651
BRCA	PTEN	NHLH1	0.706141	0.0358	0.0018092
BRCA	PTEN	NTM	0.884799	0.0455	0.0334478
BRCA	PTEN	OLR1	0.880801	0.018	4.67946e-06
BRCA	PTEN	OPTN	0.808263	0.00557	0.00721176
BRCA	PTEN	OR51E2	0.841977	0.0124	0.0497299
BRCA	PTEN	OSMR	0.897229	0.0451	0.012201
KIRC	PIK3CA	ARHGAP6	0.866942	0.0101	0.0302871
KIRC	PIK3CA	C11orf87	0.807539	0.0405	0.0162067
KIRC	PIK3CA	C12orf42	0.836392	0.0177	0.0438606
BRCA	PTEN	PHYH	0.843275	0.0444	0.0493895
KIRC	PIK3CA	C8orf34	0.917656	0.0476	0.0368612
KIRC	PIK3CA	CAMTA1	0.861126	0.0405	0.00409167
BRCA	PTEN	PLCE1	0.786429	0.0337	0.00108131
KIRC	PIK3CA	CCDC149	0.718076	0.0101	0.0096502
BRCA	PTEN	PLEKHB1	0.708503	0.0473	0.000506973
KIRC	PIK3CA	CD82	0.657923	0.0101	0.00223238
BRCA	PTEN	PPM1E	0.787551	0.036	0.0137176
KIRC	PIK3CA	CHL1	0.829837	0.0476	0.000224709
KIRC	PIK3CA	CHST10	0.597814	0.0177	0.00370408
KIRC	PIK3CA	CPPED1	0.748979	0.00823	0.00915208
BRCA	PTEN	RAB15	0.884713	0.0414	0.0333551
BRCA	PTEN	RBM33	0.821624	0.042	0.00697187
KIRC	PIK3CA	ERRFI1	0.700446	0.0101	0.0274528
KIRC	PIK3CA	F13A1	0.796071	0.0101	0.0257946
KIRC	PIK3CA	FAM184A	0.810871	0.0476	0.000690116
BRCA	PTEN	RTN2	0.883883	0.043	0.0325706
BRCA	PTEN	SAMD15	0.943662	0.00995	0.0228999
BRCA	PTEN	SDCCAG8	0.720885	0.00139	0.00710398
BRCA	PTEN	SELE	0.848624	0.0263	0.010389
BRCA	PTEN	SERPINB9	0.728547	0.0464	0.0436776
BRCA	PTEN	SETBP1	0.840499	0.02	7.22025e-05
KIRC	PIK3CA	GALNT5	0.634626	0.0476	0.000645055
BRCA	PTEN	SH3BGRL	0.860953	0.0133	0.000104249
KIRC	PIK3CA	GLG1	0.795738	0.0101	0.0276403
BRCA	PTEN	SLAIN1	0.717489	0.0288	0.00558952
BRCA	PTEN	SLC14A2	0.861795	0.0302	0.0187065
BRCA	PTEN	SLC35A3	0.825162	0.0263	0.0159521
KIRC	PIK3CA	HOXC8	0.82154	0.0101	0.00260768
BRCA	PTEN	SLIT1	0.898724	0.0148	0.0184246
BRCA	PTEN	SLITRK6	0.701499	0.012	0.0148983
BRCA	PTEN	SNPH	0.845878	0.0338	0.00982706
KIRC	PIK3CA	IL32	0.788685	0.00823	0.0236095
BRCA	PTEN	SNTG2	0.784616	0.0146	0.00539931
KIRC	PIK3CA	INHBC	0.734758	0.00823	0.00606103
BRCA	PTEN	SNX32	0.749855	0.0275	0.0417628
KIRC	PIK3CA	KCNK9	0.894618	0.00823	0.00789029
BRCA	PTEN	STAT3	0.868742	0.00398	5.223e-08
KIRC	PIK3CA	LRRC27	0.788436	0.0476	0.00117709
BRCA	PTEN	TBC1D8B	0.920602	0.0288	0.0101868
BRCA	PTEN	TC2N	0.915312	0.0244	0.0134629
BRCA	PTEN	TIAM1	0.876277	0.0452	0.017313
KIRC	PIK3CA	METTL7B	0.879269	0.00823	0.015867
BRCA	PTEN	TMEM132B	0.905935	0.0456	0.0487757
BRCA	PTEN	TMEM43	0.873515	0.0264	3.38978e-05
KIRC	PIK3CA	MYEOV	0.706068	0.0101	0.0465187
BRCA	PTEN	TPMT	0.828847	0.00796	0.00496597
KIRC	PIK3CA	OSBPL10	0.838423	0.0476	0.0165594
KIRC	PIK3CA	PAAF1	0.804742	0.00823	0.00787451
KIRC	PIK3CA	PBX3	0.740043	0.0476	0.0338296
KIRC	PIK3CA	PDSS2	0.838587	0.0177	0.00241101
BRCA	PTEN	VEPH1	0.771101	0.0039	0.0119736
BRCA	PTEN	VGLL4	0.82634	0.00963	0.000110766
KIRC	PIK3CA	PNMA3	0.769479	0.0177	3.68472e-05
BRCA	BRCA2	ADD1	0.927415	0.0263	0.0122636
BRCA	PTEN	ZNF410	0.929645	0.0173	0.00232595
BRCA	PTEN	ZNF561	0.934959	0.0134	4.3889e-06
BRCA	BRCA2	ANTXR1	0.825268	0.0479	0.0193745
BRCA	PTEN	ZNF610	0.906171	0.0213	0.0234569
BRCA	PTEN	ZNF774	0.731131	0.045	0.0100484
BRCA	PTEN	ZNF878	0.714885	0.0263	0.000654571
BRCA	BRCA2	ATP2B2	0.878974	0.00796	0.000317203
BRCA	BRCA2	ATP2C1	0.878457	0.0241	0.00547584
KIRC	PIK3CA	SLC17A1	0.733368	0.0101	0.00637697
KIRC	PIK3CA	SLC22A1	0.633174	0.0177	0.0123092
KIRC	PIK3CA	SLC23A3	0.748496	0.0476	0.000105356
BRCA	BRCA2	BNC2	0.887736	0.0263	0.0192362
BRCA	BRCA2	BNIP2	0.91362	0.0361	0.00399113
KIRC	PIK3CA	SPA17	0.80523	0.0101	4.43405e-05
BRCA	BRCA2	C1orf61	0.722887	0.00369	0.0182962
KIRC	PIK3CA	STON2	0.718426	0.0476	0.00119615
BRCA	BRCA2	C7orf31	0.844855	0.0447	0.000242866
KIRC	PIK3CA	TAF9B	0.865294	0.0101	0.00773704
KIRC	PIK3CA	TAS2R19	0.76625	0.0476	0.0472129
BRCA	BRCA2	CALHM2	0.903286	0.0263	0.00327221
KIRC	PIK3CA	TECTA	0.706405	0.0177	0.00633062
KIRC	PIK3CA	TMEM222	0.762853	0.0177	0.000314931
BRCA	BRCA2	CD164	0.86726	0.0237	0.0445588
KIRC	PIK3CA	TRADD	0.741499	0.0177	0.0287579
BRCA	BRCA2	CDC42BPB	0.85738	0.017	0.0463308
BRCA	BRCA2	CEP120	0.891927	0.0263	2.56159e-06
BRCA	BRCA2	CHST5	0.761691	0.0282	0.000241366
BRCA	BRCA2	CPD	0.869254	0.00611	0.0121022
BRCA	BRCA2	CREB1	0.847564	0.0497	0.0381883
KIRC	PIK3CA	ZNF286A	0.790211	0.0476	0.000304133
KIRC	PIK3CA	ZNF300	0.649044	0.0177	0.00621233
BRCA	BRCA2	CRISPLD2	0.727928	0.0263	9.04593e-06
KIRC	PIK3CA	ZNF385A	0.838931	0.0177	0.000181875
BRCA	BRCA2	CRTAP	0.897558	0.0217	0.000359786
BRCA	BRCA2	CYP20A1	0.752338	0.0146	0.0432929
BRCA	BRCA2	DCAF5	0.893764	0.017	0.0307406
BRCA	BRCA2	DCP1B	0.870144	0.0483	0.0007903
BRCA	BRCA2	DLG1	0.913284	0.0391	0.0354383
BRCA	BRCA2	DNAJC27	0.740095	0.033	0.00196013
BRCA	BRCA2	DUOXA1	0.746683	0.00345	0.0253923
BRCA	BRCA2	E2F1	0.801257	0.0361	0.0419823
BRCA	BRCA2	EHD2	0.930011	0.0263	0.0117219
BRCA	BRCA2	EML3	0.922389	0.0105	0.000123895
BRCA	BRCA2	ENAH	0.82758	0.0211	1.12155e-05
BRCA	BRCA2	FAM193A	0.900419	0.00753	0.00263556
BRCA	BRCA2	FAM3D	0.839309	0.0375	0.0204576
BRCA	BRCA2	FBXO45	0.929589	0.0177	1.11128e-06
BRCA	BRCA2	FHIT	0.888191	0.0194	0.0433263
BRCA	BRCA2	FLCN	0.842399	0.0259	0.0193927
BRCA	BRCA2	FOPNL	0.867811	0.00514	0.0302861
BRCA	BRCA2	FRMD8	0.82495	0.0353	0.0144229
BRCA	BRCA2	FYCO1	0.836504	0.017	0.0458989
BRCA	BRCA2	GAL3ST1	0.800595	0.0168	0.000127274
BRCA	BRCA2	GIGYF2	0.774723	0.00843	0.025299
BRCA	BRCA2	GPC6	0.778402	0.0263	0.0135566
BRCA	BRCA2	GPR156	0.911609	0.0177	0.0477841
BRCA	BRCA2	GRK4	0.904907	0.0357	0.0104695
BRCA	BRCA2	HEG1	0.849123	0.0263	0.0132481
BRCA	BRCA2	HLX	0.796208	0.0386	0.000675274
BRCA	BRCA2	INHBA	0.837685	0.0172	0.0477616
BRCA	BRCA2	ITGA11	0.717804	0.034	0.000712505
BRCA	BRCA2	ITPA	0.918658	0.0481	0.0067186
BRCA	BRCA2	KLHL23	0.886793	0.00339	0.00697204
BRCA	BRCA2	LBP	0.880963	0.0182	0.0309025
BRCA	BRCA2	LIN9	0.81629	0.0279	1.37242e-05
BRCA	BRCA2	LOXL3	0.857835	0.00568	0.0416518
BRCA	BRCA2	LYRM1	0.8469	0.0107	0.00261129
BRCA	BRCA2	MAN1B1	0.911571	0.0328	0.0336249
BRCA	BRCA2	MAN2A2	0.844124	0.016	0.0260909
BRCA	BRCA2	MANEA	0.912794	0.0066	0.0438103
BRCA	BRCA2	MAP3K10	0.811056	0.034	0.044225
BRCA	BRCA2	METTL18	0.673385	0.0145	0.0367542
BRCA	BRCA2	METTL22	0.851627	0.0338	0.0164646
BRCA	BRCA2	NCKAP5L	0.942477	0.0167	0.0429421
BRCA	BRCA2	NOMO1	0.819756	0.00343	0.000200303
BRCA	BRCA2	NTNG2	0.918784	0.0479	0.0026014
BRCA	BRCA2	OAF	0.913974	0.0263	0.0189187
BRCA	BRCA2	PCDH9	0.846502	0.0426	0.0498256
BRCA	BRCA2	PDGFRB	0.718601	0.0263	1.24602e-06
BRCA	BRCA2	PGA3	0.891615	0.0122	0.00017667
BRCA	BRCA2	PLEKHB1	0.906716	0.00345	0.0372466
BRCA	BRCA2	PLK3	0.812151	0.033	8.56093e-05
BRCA	BRCA2	POU5F1	0.916085	0.0361	0.0175602
BRCA	BRCA2	PQLC3	0.778881	0.0386	0.00168087
BRCA	BRCA2	PROCR	0.831533	0.0357	0.0475824
BRCA	BRCA2	R3HCC1	0.828896	0.0256	0.00831543
BRCA	BRCA2	RANBP3L	0.748052	0.0268	0.0188913
BRCA	BRCA2	RBM44	0.702428	0.00768	0.0313388
BRCA	BRCA2	RGS16	0.722716	0.0263	0.0345293
BRCA	BRCA2	RIPK4	0.874075	0.0168	2.24142e-06
BRCA	BRCA2	RRAD	0.732523	0.0105	0.0171781
BRCA	BRCA2	RTN4R	0.83322	0.0177	1.58376e-08
BRCA	BRCA2	SBF1	0.866093	0.0158	0.0343717
BRCA	BRCA2	SLC12A5	0.88559	0.0308	0.00973768
BRCA	BRCA2	SLC2A11	0.839997	0.0146	0.00397024
BRCA	BRCA2	SLC35C2	0.886268	0.0407	0.0166856
BRCA	BRCA2	SOCS2	0.884827	0.0332	1.04742e-08
BRCA	BRCA2	SPNS2	0.853658	0.0448	0.0135115
BRCA	BRCA2	SSC5D	0.859625	0.0263	0.0152856
BRCA	BRCA2	STK32C	0.889073	0.0122	0.00541306
BRCA	BRCA2	STX2	0.878312	0.0411	0.0415849
BRCA	BRCA2	TAF2	0.849907	0.0218	0.000769592
BRCA	BRCA2	TDRD9	0.87216	0.033	0.000190197
BRCA	BRCA2	TM6SF1	0.866508	0.0263	0.0245725
BRCA	BRCA2	TMC6	0.903987	0.0386	0.000228559
BRCA	BRCA2	TNIP2	0.932356	0.0308	0.0399035
BRCA	BRCA2	TRAK1	0.871794	0.0259	0.0151392
BRCA	BRCA2	TRIM8	0.886879	0.0263	0.0385316
BRCA	BRCA2	UBE2E1	0.890439	0.0194	0.000749841
BRCA	BRCA2	UBXN6	0.863534	0.0259	0.016844
BRCA	BRCA2	WDR81	0.943638	0.0263	0.0146239
BRCA	BRCA2	WTIP	0.88697	0.0105	0.0310772
BRCA	BRCA2	ZNF174	0.912102	0.0237	0.0151794
BRCA	BRCA2	ZNF217	0.769277	0.0202	0.0433598
BRCA	BRCA2	ZNF446	0.874159	0.0399	0.0051367
OV	TP53	DDX21	0.585138	0.0165	0.0256108
OV	TP53	GNRHR	0.645057	0.0387	0.0335775
OV	TP53	LATS1	0.707015	0.0211	0.010922
HNSC	ATM	ABCA8	0.838572	0.0177	0.000351269
HNSC	ATM	ACAP2	0.7959	0.0448	0.00523982
HNSC	ATM	ADAMTS14	0.640404	0.0222	0.0261424
HNSC	ATM	AKR1A1	0.732681	0.0376	0.0418477
HNSC	ATM	ALG5	0.846255	0.0143	0.0305541
HNSC	ATM	ANP32A	0.68821	0.0258	0.0403341
HNSC	ATM	C12orf45	0.85039	0.00203	0.00263586
HNSC	ATM	C17orf97	0.878312	0.0374	0.0279351
HNSC	ATM	C3orf38	0.813599	0.0278	0.0362378
HNSC	ATM	C6orf15	0.725649	0.0448	0.0342003
HNSC	ATM	CD248	0.731963	0.0222	0.00116953
HNSC	ATM	CHCHD1	0.762094	0.0104	0.0214075
HNSC	ATM	CHRM4	0.855951	0.00253	0.0189457
HNSC	ATM	COX14	0.856673	0.00429	0.0156797
HNSC	ATM	CPD	0.836	0.000896	0.0187594
HNSC	ATM	CREBZF	0.790964	0.0225	0.0378196
HNSC	ATM	CTTN	0.822161	0.0236	0.0357514
HNSC	ATM	DACT1	0.782812	0.000896	0.0420391
HNSC	ATM	DDX25	0.894996	0.0374	0.00861401
HNSC	ATM	DIO2	0.711319	0.000896	0.0111252
HNSC	ATM	DPP3	0.889319	0.0116	0.000156733
HNSC	ATM	EXTL3	0.695678	0.0236	0.00308654
HNSC	ATM	F10	0.846851	0.00901	0.00872886
HNSC	ATM	GABRE	0.70617	0.0225	0.0389566
HNSC	ATM	GANAB	0.822577	0.000896	0.0264851
HNSC	ATM	GATAD2B	0.722603	0.0339	0.0334471
HNSC	ATM	GIGYF2	0.806422	0.014	0.000222551
HNSC	ATM	GOLPH3	0.734659	0.016	0.0247583
HNSC	ATM	HEG1	0.774527	0.000896	0.0237213
HNSC	ATM	HIVEP2	0.846609	0.014	0.00159466
HNSC	ATM	IGF2BP1	0.71929	0.0408	0.000132537
HNSC	ATM	ITGBL1	0.796044	0.00903	0.00952695
HNSC	ATM	KDM2A	0.914536	0.0236	0.0422926
HNSC	ATM	MAP2K6	0.722924	0.0135	0.012742
HNSC	ATM	MET	0.642144	0.0468	0.0256628
HNSC	ATM	MGMT	0.714547	0.0144	0.0199631
HNSC	ATM	MICA	0.755393	0.00526	0.0454463
HNSC	ATM	MRC2	0.680952	0.000896	0.000126397
HNSC	ATM	MSS51	0.769593	0.0268	0.0235119
HNSC	ATM	MTSS1	0.731833	0.00742	0.00703537
HNSC	ATM	MYOF	0.754576	0.0329	0.0221268
HNSC	ATM	NID2	0.804235	0.0222	0.00795937
HNSC	ATM	OLFML3	0.706379	0.00474	0.0454548
HNSC	ATM	PCDHB8	0.638351	0.0157	0.0143447
HNSC	ATM	PHACTR2	0.860095	0.014	0.00224802
HNSC	ATM	PIAS4	0.671731	0.00113	0.019053
HNSC	ATM	PPFIA1	0.886238	0.0236	0.00183866
HNSC	ATM	PPFIA2	0.828127	0.0248	0.0438472
HNSC	ATM	PRKG1	0.7736	0.0222	0.00797913
HNSC	ATM	PRR12	0.770564	0.00435	1.12149e-06
HNSC	ATM	PSPC1	0.653288	0.027	0.0354918
HNSC	ATM	RAB23	0.754299	0.0448	0.0124988
HNSC	ATM	RAI2	0.84359	0.00901	0.00944679
HNSC	ATM	RBFOX2	0.79935	0.00167	0.0389964
HNSC	ATM	RPAP3	0.739777	0.0286	0.0452185
HNSC	ATM	S1PR3	0.711306	0.0137	0.0444201
HNSC	ATM	SCML1	0.731322	0.0011	0.00232735
HNSC	ATM	SFMBT2	0.758615	0.00777	0.0268866
HNSC	ATM	SMAD9	0.906941	0.00227	0.0165171
HNSC	ATM	SOAT2	0.682512	0.0322	0.026386
HNSC	ATM	SRGAP1	0.723661	0.0108	0.000206436
HNSC	ATM	SYT8	0.905853	0.0458	8.07691e-05
HNSC	ATM	TAF1D	0.88658	0.00526	0.0155729
HNSC	ATM	TBCEL	0.84177	0.0236	0.0460333
HNSC	ATM	TCF12	0.867851	0.014	0.00464214
HNSC	ATM	TCF4	0.766895	0.0222	0.00145052
HNSC	ATM	TGOLN2	0.828768	0.0108	0.0160314
HNSC	ATM	TPD52L1	0.743805	0.0448	0.00524845
HNSC	ATM	UQCR10	0.77937	0.037	0.0397224
HNSC	ATM	VAT1	0.730912	0.0418	0.0135949
HNSC	ATM	WDR45	0.811981	0.0011	0.036606
HNSC	ATM	WIPF2	0.740094	0.0236	0.00669175
HNSC	ATM	ZER1	0.618339	0.0473	0.0134802
HNSC	ATM	ZNF554	0.721344	0.027	0.0204316
HNSC	ATM	ZNF677	0.750151	0.00594	0.0247156
HNSC	ATM	ZNF713	0.79507	0.0137	0.00080857
HNSC	HRAS	ACAT2	0.909194	0.0044	0.00689337
HNSC	HRAS	ATF7IP	0.897167	0.0085	0.000677297
HNSC	HRAS	BEND4	0.764475	0.0492	0.0371204
HNSC	HRAS	C8orf58	0.771562	0.0197	0.0346216
HNSC	HRAS	CALCRL	0.838004	0.0393	2.12229e-07
HNSC	HRAS	CDH16	0.836363	0.0242	1.42283e-05
HNSC	HRAS	CDHR2	0.704729	0.019	7.77432e-06
HNSC	HRAS	CENPQ	0.725257	0.0382	0.0295948
HNSC	HRAS	CHFR	0.815092	0.0287	0.0325644
HNSC	HRAS	CTSB	0.715736	0.0202	4.05892e-08
HNSC	HRAS	DRD4	0.886205	0.0437	7.36125e-05
HNSC	HRAS	DTWD1	0.751143	0.0319	0.0209722
HNSC	HRAS	DTX4	0.845117	0.0169	0.00944419
HNSC	HRAS	ELMO3	0.87072	0.0455	7.05401e-08
HNSC	HRAS	ENTPD5	0.922419	0.043	5.18204e-06
HNSC	HRAS	FAM160B2	0.782087	0.00359	0.000122995
HNSC	HRAS	FAN1	0.800899	0.0437	2.14356e-05
HNSC	HRAS	FANCI	0.882122	0.0422	0.0139992
HNSC	HRAS	FLI1	0.86564	0.0422	0.0103991
HNSC	HRAS	GATM	0.893435	0.0333	0.0219544
HNSC	HRAS	GBGT1	0.7532	0.00871	0.024625
HNSC	HRAS	GLYCTK	0.879066	0.0482	0.0419654
HNSC	HRAS	GOLIM4	0.805042	0.0365	2.44581e-07
HNSC	HRAS	GPNMB	0.868637	0.0302	0.0424713
HNSC	HRAS	GPR176	0.802692	0.044	0.00560828
HNSC	HRAS	GPRASP1	0.754423	0.0402	0.000477485
HNSC	HRAS	GRN	0.919937	0.0495	0.038377
HNSC	HRAS	HSPA12B	0.831106	0.00994	0.000514858
HNSC	HRAS	IFT172	0.735017	0.0258	0.0106616
HNSC	HRAS	IL6R	0.772661	0.0108	0.0325369
HNSC	HRAS	INHA	0.729966	0.0138	0.000257021
HNSC	HRAS	IQCH	0.730954	0.0418	0.00153346
HNSC	HRAS	ISL2	0.768528	0.0381	0.0102436
HNSC	HRAS	JPH2	0.901472	0.0284	6.1597e-06
HNSC	HRAS	KCND3	0.716884	0.0166	0.0234087
HNSC	HRAS	KIF16B	0.884364	0.0321	0.00955161
HNSC	HRAS	LBP	0.757481	0.00612	0.00309771
HNSC	HRAS	MFSD2A	0.76656	0.0463	5.54823e-08
HNSC	HRAS	MSH6	0.731723	0.044	7.59226e-09
HNSC	HRAS	MSMO1	0.848666	0.00212	3.84102e-05
HNSC	HRAS	MUT	0.88749	0.0316	0.0477673
HNSC	HRAS	NCOR1	0.886239	0.0199	0.00666014
HNSC	HRAS	NPSR1	0.765839	0.0313	8.63611e-06
HNSC	HRAS	PADI3	0.718095	0.0152	0.0439683
HNSC	HRAS	PLA2G15	0.847114	0.00526	0.0491496
HNSC	HRAS	PLEKHF1	0.804075	0.0208	0.0209791
HNSC	HRAS	PLEKHO2	0.740802	0.0177	1.49512e-07
HNSC	HRAS	PPP1R32	0.886828	0.0353	0.000143692
HNSC	HRAS	PRB2	0.897204	0.0334	0.00319767
HNSC	HRAS	RGS6	0.876192	0.0296	1.45432e-05
HNSC	HRAS	RING1	0.873506	0.0419	0.0141331
HNSC	HRAS	RPS6KA5	0.797953	0.0408	3.8145e-05
HNSC	HRAS	RREB1	0.84148	0.0476	0.00830188
HNSC	HRAS	RRP8	0.864736	0.025	0.0470818
HNSC	HRAS	SCGB3A1	0.816476	0.0327	0.00263141
HNSC	HRAS	SGIP1	0.752853	0.0373	8.57422e-05
HNSC	HRAS	SHROOM2	0.73216	0.0383	4.32321e-07
HNSC	HRAS	SLC36A4	0.825424	0.0133	4.71995e-07
HNSC	HRAS	SLC4A1AP	0.752064	0.0254	0.045522
HNSC	HRAS	SLC6A15	0.828517	0.00408	0.028765
HNSC	HRAS	SLC8A3	0.903276	0.0128	0.0129182
HNSC	HRAS	SOCS5	0.708787	0.0485	0.00739259
HNSC	HRAS	SPIB	0.701587	0.0168	0.000559589
HNSC	HRAS	SPPL2A	0.818627	0.00706	0.01895
HNSC	HRAS	SPTBN1	0.748497	0.0402	0.0402781
HNSC	HRAS	SPTBN5	0.791252	0.0398	0.0287052
HNSC	HRAS	SYTL1	0.820828	0.0294	0.0291082
HNSC	HRAS	TCEAL2	0.827072	0.0355	5.65573e-05
HNSC	HRAS	TNPO2	0.753218	0.0175	8.20319e-16
HNSC	HRAS	TRAF7	0.793959	0.027	0.0471363
HNSC	HRAS	TRIM55	0.740976	0.0435	0.0436104
HNSC	HRAS	USP47	0.885881	0.0427	0.0089991
HNSC	HRAS	VRK3	0.739484	0.0479	2.15105e-06
HNSC	HRAS	WDR31	0.904716	0.0361	0.0189945
HNSC	HRAS	WDR47	0.802448	0.0198	0.0262781
HNSC	HRAS	WLS	0.742413	0.0447	0.000202706
HNSC	HRAS	ZNF14	0.751943	0.00536	1.40012e-05
HNSC	HRAS	ZNF154	0.780217	0.0113	0.0148582
HNSC	HRAS	ZNF257	0.729103	0.0422	0.00113175
HNSC	HRAS	ZNF81	0.867151	0.0444	0.000189914
PRAD	PTEN	AP4B1	0.808421	0.0407	0.0155551
PRAD	PTEN	ARHGEF38	0.778934	0.0197	0.00183706
PRAD	PTEN	DDR1	0.831117	0.0139	1.97271e-05
PRAD	PTEN	DLGAP1	0.845857	0.00732	0.0239354
PRAD	PTEN	ELMO3	0.772229	0.0408	6.79715e-06
KIRC	ATM	ADORA2A	0.887438	0.0478	8.16943e-07
PRAD	PTEN	FAM173B	0.700585	0.0168	0.000622394
PRAD	PTEN	FMO2	0.719712	0.0397	8.20163e-05
PRAD	PTEN	FURIN	0.707823	0.0311	0.0035848
KIRC	ATM	ANO10	0.841048	0.0412	0.0352495
KIRC	ATM	ANP32A	0.882201	0.0442	0.0403341
KIRC	ATM	ARHGEF10	0.908659	0.00246	0.0483175
PRAD	PTEN	IRS1	0.822903	0.0389	6.3739e-11
PRAD	PTEN	ITPRIPL1	0.803515	0.0176	0.0458897
KIRC	ATM	BMP6	0.882811	0.0271	0.0241731
PRAD	PTEN	LGR4	0.756484	0.037	0.0093161
PRAD	PTEN	PCM1	0.724501	0.00947	0.00766618
PRAD	PTEN	PKP2	0.804243	0.0216	0.0132283
PRAD	PTEN	PSEN2	0.810302	0.0313	6.79778e-06
PRAD	PTEN	PTGES	0.723048	0.0446	0.0330944
PRAD	PTEN	ROPN1B	0.800053	0.00463	0.0466016
KIRC	ATM	ECHDC1	0.813484	0.0478	0.00201978
KIRC	ATM	EIF2AK4	0.781634	0.0225	0.00902278
PRAD	PTEN	SLC1A3	0.723357	0.0198	0.0305869
PRAD	PTEN	SNCAIP	0.80148	0.0446	0.0483793
KIRC	ATM	F10	0.868047	0.0478	0.00872886
PRAD	PTEN	TMEM206	0.793612	0.0157	0.00129424
KIRC	ATM	GATA2	0.884536	0.0478	0.00015213
PRAD	PTEN	VPS52	0.740681	0.0245	0.0127429
PRAD	PTEN	VSNL1	0.844341	0.0158	0.000890665
PRAD	PTEN	ZFHX3	0.837862	0.0255	0.00758245
PRAD	PTEN	ZFP90	0.723975	0.0474	0.0441081
KIRC	ATM	ITM2C	0.816968	0.0239	0.0166526
KIRC	ATM	MAST1	0.909653	0.0478	0.00597237
KIRC	ATM	NINL	0.638131	0.0225	9.08351e-05
KIRC	ATM	NOTCH2	0.767382	0.0123	0.000205806
KIRC	ATM	PITPNM1	0.886674	0.0399	0.0149444
KIRC	ATM	RAET1G	0.816685	0.0399	0.0293564
KIRC	ATM	RPGRIP1L	0.826718	0.0283	0.010773
KIRC	ATM	SIGLEC5	0.850354	0.0253	0.035284
KIRC	ATM	TCEAL6	0.829529	0.0413	0.0293315
KIRC	ATM	TRPC4	0.814573	0.0478	0.00367949
KIRC	ATM	UNC5CL	0.870157	0.0225	0.000105058
KIRC	ATM	XPNPEP1	0.832298	0.0225	0.00551063
KIRC	TP53	ARL1	0.722176	0.029	0.0439338
KIRC	TP53	CDK20	0.743712	0.0319	0.0135519
KIRC	TP53	CEP63	0.740548	0.00323	0.00117233
PAAD	TP53	CHCHD3	0.709075	0.0471	0.0479821
KIRC	TP53	CRISPLD2	0.736348	0.0328	0.0286412
KIRC	TP53	FBXO9	0.865082	0.0473	0.0265195
KIRC	TP53	FKBPL	0.733106	0.0421	0.0244111
KIRC	TP53	GAR1	0.779299	0.0447	0.029081
KIRC	TP53	HMGXB3	0.726825	0.00323	0.01501
KIRC	TP53	HPRT1	0.701592	0.0124	0.0129611
KIRC	TP53	INTS6	0.829581	0.0492	0.017541
PAAD	TP53	METTL2B	0.750719	0.045	0.0385413
KIRC	TP53	LRRC41	0.705846	0.0113	0.0317503
PAAD	TP53	PHLDB3	0.652081	0.0384	0.0221499
KIRC	TP53	MYO5A	0.70931	0.029	0.0295211
KIRC	TP53	NAV2	0.897936	0.0156	0.0299595
PAAD	TP53	POU2F1	0.646478	0.00191	0.0254418
KIRC	TP53	NOMO1	0.813909	0.019	0.000389413
KIRC	TP53	OSBP	0.938286	0.0324	0.0239079
KIRC	TP53	PSMD7	0.815672	0.0211	0.0376719
KIRC	TP53	REN	0.805252	0.0205	0.0246951
KIRC	TP53	RGPD3	0.899321	0.0324	0.0271653
KIRC	TP53	RPS13	0.83321	0.0141	0.0439977
PAAD	TP53	TPD52L2	0.613153	0.0137	0.0315208
KIRC	TP53	SAAL1	0.818807	0.0497	0.0126176
KIRC	TP53	SLC10A5	0.704957	0.0319	0.0159471
KIRC	TP53	SLC17A1	0.801791	0.0473	0.0256627
KIRC	TP53	SLC29A1	0.835105	0.029	0.0489443
PAAD	KRAS	ADAMTSL2	0.784562	0.0403	0.0218198
KIRC	TP53	TFPI	0.906621	0.0288	0.0419639
KIRC	TP53	TMC5	0.710966	0.00323	0.046637
KIRC	TP53	TPP1	0.82227	0.0237	0.0285666
PAAD	KRAS	ATXN7L2	0.707104	0.0338	0.000627059
PAAD	KRAS	CCDC28B	0.728541	0.0286	0.00879641
PAAD	KRAS	CFP	0.747176	0.0496	0.0249741
PAAD	KRAS	DRG2	0.831882	0.0214	0.0297659
PAAD	KRAS	E2F7	0.898468	0.00412	8.95726e-06
PAAD	KRAS	HRC	0.767431	0.0355	0.0261931
PAAD	KRAS	KPNA4	0.805307	0.0461	0.0257557
PAAD	KRAS	MARVELD3	0.747774	0.0347	0.0106818
PAAD	KRAS	MLLT1	0.779858	0.0468	6.6794e-09
PAAD	KRAS	MRPS23	0.867539	0.0151	0.0341378
PAAD	KRAS	NDUFB9	0.706699	0.00886	0.0199606
HNSC	PTEN	ABCA3	0.87465	0.0272	0.0242024
PAAD	KRAS	OR7D2	0.747917	0.0406	0.00726051
HNSC	PTEN	ABHD6	0.722931	0.0478	0.00103795
HNSC	PTEN	ACBD6	0.800576	0.0304	0.028633
HNSC	PTEN	ADAMTS5	0.712327	0.0272	0.03665
PAAD	KRAS	PFKFB2	0.781921	0.0416	0.0460255
HNSC	PTEN	AKAP11	0.706012	0.0409	0.0479139
HNSC	PTEN	AKR1B1	0.737342	0.0364	0.0326581
HNSC	PTEN	ALKBH7	0.755546	0.0304	0.0360706
HNSC	PTEN	ANKRD1	0.867582	0.0354	0.00546833
HNSC	PTEN	ANKRD37	0.641639	0.0198	0.000483314
HNSC	PTEN	ANO10	0.766023	0.00898	0.00814555
HNSC	PTEN	ANO6	0.875461	0.0477	3.31597e-05
HNSC	PTEN	ANP32A	0.710936	0.000187	0.0326227
HNSC	PTEN	AP5B1	0.706762	0.0129	0.00283911
HNSC	PTEN	APOBEC2	0.738789	0.0325	0.00788149
HNSC	PTEN	ARHGEF17	0.841448	0.0289	0.0231222
HNSC	PTEN	ARMC9	0.741966	0.0272	0.00392882
HNSC	PTEN	ASB2	0.809468	0.00718	0.00838467
HNSC	PTEN	ATG10	0.735625	0.0161	0.00380124
PAAD	KRAS	PTPN14	0.872999	0.0466	0.000205014
PAAD	KRAS	RAB2A	0.780396	0.0499	0.0100863
HNSC	PTEN	AVPI1	0.868778	0.0307	0.00121236
HNSC	PTEN	AXDND1	0.776551	0.0437	0.0360848
PAAD	KRAS	RHOBTB3	0.729522	0.0443	0.00052663
HNSC	PTEN	BMP2K	0.793011	0.00898	0.00201795
HNSC	PTEN	BNC2	0.750724	0.00642	0.00297071
HNSC	PTEN	BRD9	0.753686	0.00115	6.77309e-05
HNSC	TP53	AGK	0.679629	0.0163	0.000503445
HNSC	PTEN	C12orf50	0.863114	0.0399	0.000137596
PAAD	KRAS	RUFY3	0.793588	0.0175	0.035114
HNSC	PTEN	C19orf12	0.789157	0.0492	9.4949e-05
HNSC	PTEN	C1orf35	0.838502	0.00898	0.0140201
HNSC	PTEN	C4orf3	0.765185	0.0409	0.00137965
PAAD	KRAS	SEC31B	0.704682	0.0356	0.00989212
PAAD	KRAS	SEPSECS	0.764738	0.0213	0.0159084
HNSC	PTEN	C9orf3	0.78897	0.00259	0.0275097
HNSC	PTEN	CAMKK1	0.836032	0.0168	0.0178683
HNSC	PTEN	CATSPER2	0.730246	0.00654	0.0198302
HNSC	PTEN	CBFA2T3	0.757496	0.00501	0.0164012
HNSC	PTEN	CCDC28A	0.764918	0.025	0.0086525
HNSC	PTEN	CCDC91	0.760339	0.0397	0.0151435
HNSC	PTEN	CCHCR1	0.88873	0.00338	0.0359754
PAAD	KRAS	SPNS2	0.757434	0.0361	1.38958e-05
HNSC	PTEN	CDCP2	0.719798	0.0047	0.0208721
HNSC	TP53	BEST3	0.711625	0.0471	0.0213567
HNSC	PTEN	CDR1	0.778411	0.0237	1.33401e-05
HNSC	TP53	C16orf89	0.815453	0.028	0.0398005
HNSC	PTEN	CKMT1B	0.713713	0.0078	1.69629e-06
PAAD	KRAS	TJP2	0.715222	0.0111	0.0394858
HNSC	PTEN	COL3A1	0.738439	0.00642	0.000336677
HNSC	PTEN	CPEB1	0.618743	0.0302	0.0425009
HNSC	PTEN	CRISPLD2	0.898215	0.0202	0.000915271
HNSC	PTEN	CSGALNACT1	0.669566	0.0477	0.00798341
PAAD	KRAS	TRIM7	0.750096	0.00391	0.00228381
HNSC	PTEN	CTSK	0.775029	0.0202	0.000128729
PAAD	KRAS	USP15	0.864495	0.0425	0.0128816
HNSC	PTEN	DDR2	0.866268	0.0198	0.0363128
HNSC	TP53	CENPT	0.793624	0.0189	0.0394521
PAAD	KRAS	WIPI1	0.817509	0.0383	0.00234282
PAAD	KRAS	WWP1	0.818585	0.0183	0.0472095
HNSC	PTEN	DIO3	0.812476	0.0492	0.0126947
HNSC	PTEN	DMD	0.724314	0.0477	0.00519857
HNSC	PTEN	DOK6	0.766832	0.0272	0.0225201
HNSC	PTEN	DOPEY1	0.879903	0.0409	0.00230891
HNSC	PTEN	DRD1	0.734107	0.00975	0.00056463
HNSC	PTEN	ECM2	0.779689	0.0237	0.00115694
HNSC	PTEN	EFR3A	0.807833	0.0198	0.02193
PAAD	KRAS	ZW10	0.756482	0.00231	0.00723993
HNSC	TP53	CSRP3	0.839427	0.0477	0.0369324
HNSC	TP53	CST4	0.702497	0.0103	0.0210801
HNSC	PTEN	FAM198B	0.828602	0.0477	0.008328
HNSC	PTEN	FAP	0.75024	0.0202	0.0108529
HNSC	PTEN	FASTKD1	0.764775	0.0235	0.0361595
HNSC	PTEN	FBLN2	0.802559	0.0272	0.00745576
HNSC	PTEN	FBXO32	0.675019	0.0168	0.0243346
HNSC	PTEN	FCHO1	0.789417	0.0287	0.0160432
HNSC	TP53	DSN1	0.777725	0.0494	0.00672913
HNSC	PTEN	GALNT10	0.747326	0.0237	0.0114376
HNSC	PTEN	GLDN	0.715538	0.039	0.0182509
HNSC	PTEN	GPR176	0.728566	0.0198	0.0014633
HNSC	PTEN	GRIP1	0.786629	0.0198	0.000100226
HNSC	TP53	FBXO45	0.801753	0.0434	0.0134516
HNSC	PTEN	HDAC9	0.634639	0.0126	0.000354406
HNSC	TP53	FILIP1	0.767759	0.00787	0.0480302
HNSC	TP53	FKBP3	0.895859	0.00108	0.0328645
HNSC	PTEN	HEG1	0.763995	0.00975	0.00102259
HNSC	TP53	FMO4	0.721234	0.0106	0.00789157
HNSC	PTEN	HIST1H2BI	0.845398	0.0421	0.0133825
HNSC	TP53	GAR1	0.723378	0.0144	0.029081
HNSC	TP53	GATAD2A	0.737276	0.00503	0.00179391
HNSC	PTEN	IFNGR1	0.865782	0.00898	0.0114705
HNSC	PTEN	IGFN1	0.740058	0.025	0.00158648
HNSC	TP53	GNRHR	0.747277	0.00149	0.0335775
HNSC	PTEN	IQGAP1	0.829459	0.0477	0.00835159
HNSC	TP53	GRM1	0.863656	0.0223	0.0212083
HNSC	PTEN	ISLR	0.707369	0.0212	0.0063083
HNSC	PTEN	ITPR2	0.74024	0.00898	0.00512026
HNSC	PTEN	JPH2	0.87817	0.0437	0.00407628
HNSC	TP53	HBB	0.860261	0.00203	0.047415
HNSC	TP53	HCFC1R1	0.765352	0.0424	0.00098239
HNSC	PTEN	KERA	0.763719	0.0172	1.84247e-05
HNSC	PTEN	KIAA0408	0.743715	0.00259	0.000338498
HNSC	PTEN	KLF3	0.618572	0.0399	3.30884e-11
HNSC	PTEN	LAMP5	0.775604	0.0396	0.0136183
HNSC	PTEN	LEPR	0.773294	0.0411	0.00335689
HNSC	PTEN	LILRA1	0.718244	0.00975	0.000261022
HNSC	PTEN	LRRC15	0.751479	0.00642	0.0111482
HNSC	PTEN	LRRC19	0.915925	0.0464	1.06742e-05
HNSC	PTEN	LYVE1	0.713298	0.0202	1.16388e-05
HNSC	PTEN	MAPRE3	0.707719	0.0412	5.54516e-05
HNSC	PTEN	MCTP1	0.776595	0.00898	0.000439544
HNSC	PTEN	MFSD2B	0.790623	0.00367	0.00255506
HNSC	PTEN	MMP16	0.874301	0.00642	0.00705069
HNSC	PTEN	MMP2	0.842859	0.0272	0.00767174
HNSC	PTEN	MRC2	0.746906	0.0129	0.0010072
HNSC	PTEN	MTSS1L	0.841295	0.0189	0.0203314
HNSC	TP53	LRIG3	0.806489	0.0038	0.00992865
HNSC	PTEN	MYCT1	0.860506	0.0202	4.26125e-05
HNSC	PTEN	MYOD1	0.733535	0.0272	1.05833e-06
HNSC	TP53	LUZP2	0.90642	0.0013	0.00138658
HNSC	PTEN	NAPSA	0.712339	0.0272	0.0405135
HNSC	PTEN	NCALD	0.827403	0.0272	0.00678272
HNSC	PTEN	NCOA2	0.821565	0.0409	0.00253651
HNSC	TP53	MBD5	0.824249	0.0028	0.0467424
HNSC	TP53	METTL15	0.791984	0.0315	0.00245396
HNSC	TP53	METTL7B	0.702684	0.00119	0.0378247
HNSC	PTEN	NPR2	0.852119	0.0272	0.0187814
HNSC	PTEN	NRN1L	0.840549	0.00192	0.000210918
HNSC	PTEN	NTM	0.810033	0.0272	0.0334478
HNSC	PTEN	PAMR1	0.874	0.00501	0.00395378
HNSC	TP53	NDC80	0.824678	0.0221	0.0123772
HNSC	PTEN	PDZRN3	0.752545	0.0131	6.73946e-05
HNSC	PTEN	PEG3	0.659283	0.0272	0.0324392
HNSC	TP53	NEIL1	0.764571	0.00565	0.00696751
HNSC	TP53	NMU	0.900892	0.00685	0.0387606
HNSC	TP53	NOL11	0.912036	0.00804	0.0137768
HNSC	TP53	NOTCH4	0.85843	0.0214	0.00160749
HNSC	PTEN	PKP2	0.707251	0.00898	0.0132283
HNSC	PTEN	PLCH2	0.707717	0.00498	0.0223761
HNSC	TP53	NUTF2	0.850961	0.043	0.0064096
HNSC	TP53	OLR1	0.700612	0.00195	0.0103787
HNSC	PTEN	POPDC3	0.825155	0.00642	0.0123845
HNSC	PTEN	POSTN	0.772756	0.00642	0.0319135
HNSC	TP53	OXSM	0.649406	0.0447	0.0114244
HNSC	PTEN	PPFIBP1	0.880143	0.00898	0.0332951
HNSC	TP53	PA2G4	0.703111	0.0352	0.0453183
HNSC	TP53	PAXIP1	0.738511	0.0259	0.0358073
HNSC	PTEN	PTPRT	0.734307	0.0289	0.045343
HNSC	PTEN	RAB13	0.701352	0.00975	0.0243762
HNSC	TP53	PIAS4	0.580404	0.0118	0.00563824
HNSC	PTEN	RANBP9	0.827438	0.0492	4.8542e-06
HNSC	PTEN	RASAL2	0.726317	0.0409	0.0121556
HNSC	TP53	PNOC	0.716051	0.00449	0.026777
HNSC	TP53	POU2F1	0.713075	0.00198	0.0254418
HNSC	TP53	PPP1R14C	0.878637	0.0484	0.00332834
HNSC	PTEN	ROCK2	0.763767	0.0409	0.000432967
HNSC	TP53	PROX1	0.706736	0.0109	0.019298
HNSC	TP53	PSMA5	0.717168	0.0196	0.0261352
HNSC	PTEN	RSPO3	0.798489	0.0237	0.00376622
HNSC	PTEN	SCG5	0.712519	0.0488	0.0380289
HNSC	PTEN	SERPINC1	0.704118	0.0325	5.64428e-07
HNSC	TP53	REN	0.59005	0.00626	0.0246951
HNSC	TP53	RHOT2	0.714146	0.0219	0.0446823
HNSC	PTEN	SLC1A3	0.753019	0.00367	0.0305869
HNSC	PTEN	SLC27A6	0.785251	0.00975	1.78445e-07
HNSC	PTEN	SLC35B4	0.750955	0.0172	0.00154057
HNSC	TP53	RPS13	0.843518	0.0246	0.0439977
HNSC	PTEN	SMPDL3A	0.879846	0.00338	1.98949e-06
HNSC	TP53	SESTD1	0.836375	0.0341	0.0406371
HNSC	PTEN	SSTR5	0.783695	0.0189	0.000394837
HNSC	PTEN	SYNJ2	0.756792	0.0409	9.30619e-05
HNSC	PTEN	TAS2R46	0.704453	0.0287	0.00776895
HNSC	PTEN	TCP11L1	0.841334	0.00898	0.0151651
HNSC	PTEN	TCTE1	0.796528	0.0047	0.0453988
HNSC	PTEN	TLR4	0.711411	0.00898	0.00600759
HNSC	PTEN	TMEM132B	0.67267	0.00501	0.0487757
HNSC	PTEN	TMEM145	0.714979	0.0478	0.000367706
HNSC	PTEN	TMEM179B	0.73808	0.0357	0.0060148
HNSC	TP53	SRP14	0.701874	7.56e-05	0.0332356
HNSC	PTEN	TMEM206	0.805437	0.048	0.00129424
HNSC	PTEN	TMEM26	0.810199	0.00718	0.00106967
HNSC	PTEN	TMEM59L	0.738704	0.0272	0.00874299
HNSC	PTEN	TRIB2	0.705758	0.0439	0.00516514
HNSC	PTEN	TRIM11	0.762517	0.0126	0.00794746
HNSC	PTEN	TRIM55	0.738953	0.00501	0.000344485
HNSC	PTEN	UBE3C	0.70818	0.0172	0.00419458
HNSC	TP53	THOC1	0.699442	5.59e-05	0.0363267
HNSC	PTEN	UNC5C	0.75088	0.0145	0.029238
HNSC	TP53	TMEM176B	0.774344	0.0331	0.0336546
HNSC	PTEN	VDR	0.875175	0.0437	0.0334971
HNSC	TP53	TMPRSS13	0.830912	0.047	0.0229201
HNSC	TP53	TNFSF4	0.799951	0.000805	0.0192924
HNSC	TP53	TPD52L2	0.866363	0.00384	0.0315208
HNSC	PTEN	XKRX	0.718945	0.039	0.0048851
HNSC	PTEN	ZC3H14	0.798568	0.0409	0.0109671
HNSC	TP53	UBAP2L	0.764486	0.026	0.00585569
HNSC	TP53	USP5	0.707242	0.0489	0.0408315
HNSC	PTEN	ZNF589	0.756305	0.0201	0.000110481
PRAD	PIK3CA	ARHGEF3	0.941996	0.00292	1.69247e-06
PRAD	PIK3CA	ARIH2	0.876881	0.012	0.0160613
HNSC	TP53	ZMYM5	0.754872	0.00373	0.011255
LUAD	MET	ADD3	0.755236	0.0105	0.0354501
PRAD	PIK3CA	CACNB4	0.802198	0.0215	0.0028739
LUAD	MET	ARPC1B	0.793614	0.0264	0.0142326
LUAD	MET	C11orf16	0.84122	0.0173	7.80214e-05
PRAD	PIK3CA	DCUN1D3	0.840245	0.012	0.049743
LUAD	MET	CASP1	0.7003	0.0373	0.00125688
LUAD	MET	CD244	0.568831	0.0443	8.90296e-05
LUAD	MET	CHRD	0.809569	0.0375	0.0169402
LUAD	MET	CLIP4	0.767424	0.0368	0.000125722
PRAD	PIK3CA	GALNT2	0.724027	0.00969	0.0303692
PRAD	PIK3CA	GRIPAP1	0.794193	0.0281	0.0251076
PRAD	PIK3CA	HUS1B	0.762524	0.00233	1.96556e-05
LUAD	MET	DLX4	0.718419	0.000192	0.0130673
LUAD	MET	DNMT3B	0.763982	0.00865	0.00168785
LUAD	MET	EPHA1	0.772051	0.0104	0.00790667
LUAD	MET	FAM71D	0.780522	0.0171	0.026893
PRAD	PIK3CA	MIF4GD	0.775745	0.0434	0.0413113
LUAD	MET	FSD1	0.743546	0.0154	0.0235202
LUAD	MET	GALT	0.733287	0.0352	0.0470811
PRAD	PIK3CA	MTHFR	0.784176	0.0248	0.00476838
LUAD	MET	GRAMD1B	0.71033	0.0388	0.0246975
LUAD	MET	HYLS1	0.731313	0.0273	0.000737449
LUAD	MET	IFT52	0.772529	0.0417	6.13744e-07
PRAD	PIK3CA	RAVER2	0.757414	0.0381	0.0224892
LUAD	MET	LPCAT1	0.743184	0.00204	0.00114113
PRAD	PIK3CA	SGSM2	0.809485	0.00736	0.0205346
LUAD	MET	NECAB2	0.733797	0.000853	0.00195341
LUAD	MET	NTRK2	0.826504	0.0115	0.000707003
LUAD	MET	PIGO	0.771172	0.0427	0.0140822
PRAD	PIK3CA	ZNF808	0.799352	0.0354	0.00123375
LUAD	MET	RWDD4	0.844618	0.0477	7.79931e-05
LUAD	MET	SLC36A4	0.725615	0.0385	0.000402802
LUAD	ATR	ABI2	0.766756	0.0177	3.36004e-06
LUAD	ATR	ABI3BP	0.894628	0.0177	0.00775062
LUAD	ATR	ACVR2B	0.943776	0.0253	0.00936162
LUAD	MET	STK17B	0.704952	0.0171	0.0201643
LUAD	MET	TMC1	0.790029	0.0114	0.0117087
LUAD	ATR	C10orf82	0.827575	0.0253	0.00448235
LUAD	ATR	C15orf39	0.799165	0.0177	0.0271598
LUAD	MET	TSHZ2	0.756171	0.0276	0.000258375
LUAD	ATR	CAPN5	0.719882	0.0177	0.00479177
LUAD	ATR	CRHR2	0.738128	0.0177	0.0219599
LUAD	ATR	CRYZL1	0.741727	0.0177	0.0017701
LUAD	MET	ZNF683	0.702079	0.0339	0.0280867
LUAD	ATR	DST	0.700194	0.0177	0.0292954
LUAD	ATR	GALNT4	0.787304	0.0253	0.0116129
LUAD	ATR	HOXA5	0.707266	0.0177	0.000886139
LUAD	ATR	HP1BP3	0.796454	0.0177	0.00563546
LUAD	ATR	IRX4	0.730639	0.0177	0.0269525
LUAD	ATR	LTN1	0.738599	0.0177	0.00837159
LUAD	ATR	MMP13	0.705287	0.0253	0.00150406
LUSC	PTEN	ABCD2	0.734169	0.025	0.0153036
LUSC	PTEN	ABCF2	0.59097	0.00743	0.0419276
LUSC	PTEN	ABI1	0.883044	0.03	0.000930921
LUSC	PTEN	ACAN	0.767285	0.027	0.000229264
LUSC	PTEN	ADAMTS18	0.778466	0.0305	0.0126457
LUAD	ATR	PABPC1L	0.799321	0.0177	0.00573593
LUSC	PTEN	ALDH5A1	0.822515	0.03	5.56792e-05
LUSC	PTEN	AMPD3	0.713243	0.027	0.00502388
LUSC	PTEN	ATP8B4	0.754273	0.00893	0.0138697
LUSC	PTEN	BRMS1	0.85906	0.0305	0.0110989
LUSC	PTEN	BRPF3	0.828133	0.028	0.00255211
LUAD	ATR	PLEKHG4	0.720189	0.0253	6.48321e-12
LUSC	PTEN	BZW2	0.714002	0.028	0.000662679
LUSC	PTEN	C14orf39	0.847671	0.00702	0.00525278
LUSC	PTEN	CASC4	0.765821	0.03	0.00367326
LUSC	PTEN	CCDC136	0.71102	0.03	0.00906616
LUAD	ATR	PTPRR	0.874401	0.0177	0.0220747
LUSC	PTEN	CLCA4	0.704566	0.00604	0.00123607
LUSC	PTEN	CRISPLD1	0.744996	0.0481	1.78013e-06
LUSC	PTEN	CXorf21	0.759321	0.025	0.000422909
LUSC	PTEN	DDR2	0.696454	0.0305	0.0363128
LUAD	ATR	SCN9A	0.725567	0.0177	3.6213e-05
LUSC	PTEN	DNAJC13	0.738554	0.00743	0.00576768
LUSC	PTEN	DOPEY1	0.669684	0.0481	0.00230891
LUAD	ATR	SH3BGR	0.754858	0.0253	0.0175795
LUSC	PTEN	EML3	0.845799	0.0325	0.0156086
LUSC	PTEN	FABP6	0.755811	0.00702	0.00332438
LUAD	ATR	SLCO1B1	0.886276	0.0177	0.00110438
LUSC	PTEN	FBXO32	0.709169	0.03	0.0243346
LUSC	PTEN	FBXW7	0.728587	0.025	0.0381652
LIHC	PTEN	ANKS1A	0.707515	0.0417	0.000681995
LUSC	PTEN	FMO2	0.72316	0.006	8.20163e-05
LIHC	PTEN	AP4B1	0.717932	0.0086	0.0155551
LUAD	ATR	SS18L1	0.788072	0.0177	1.73472e-05
LIHC	PTEN	ARFIP2	0.709594	0.0419	0.00980098
LUAD	ATR	STAG3	0.915163	0.0177	0.00716946
LIHC	PTEN	ARPP21	0.762076	0.0086	0.0273282
LUAD	ATR	STX16	0.737818	0.0177	0.0495533
LUSC	PTEN	GFOD2	0.770003	0.000781	0.000758999
LUAD	ATR	SYNGR3	0.734491	0.0177	1.60517e-05
LUSC	PTEN	GNPTG	0.852635	0.0481	0.000319673
LIHC	PTEN	ATXN2	0.729382	0.0494	0.0128129
LUSC	PTEN	GPR176	0.783093	0.0305	0.0014633
LIHC	PTEN	C12orf74	0.849124	0.0086	0.000386241
LIHC	PTEN	C2orf42	0.853712	0.0494	0.024419
LIHC	PTEN	C2orf78	0.826613	0.0417	0.00830963
LUSC	PTEN	HTR4	0.719538	0.0405	0.00105012
LIHC	PTEN	CALB1	0.721626	0.0417	0.00048152
LUSC	PTEN	ICAM3	0.783764	0.025	0.00301296
LIHC	PTEN	CASC4	0.868369	0.0086	0.00367326
LUSC	PTEN	IGFN1	0.609114	0.0121	0.00158648
LUSC	PTEN	IL6ST	0.814101	0.00702	0.00797785
LUSC	PTEN	IRS1	0.732183	0.00702	6.3739e-11
LIHC	PTEN	CD300LF	0.703128	0.0419	0.0193082
LUSC	PTEN	ITPKC	0.71187	0.00743	0.0355865
LIHC	PTEN	CHMP1B	0.837692	0.0419	0.00971689
LIHC	PTEN	CNN1	0.797391	0.0419	0.000443602
LIHC	PTEN	CNTROB	0.883975	0.0086	0.00741323
BRCA	ATR	AGBL5	0.790857	0.00826	0.00718466
LUSC	PTEN	LRBA	0.703236	0.00612	0.042491
LUSC	PTEN	LRRC15	0.762193	0.0305	0.0111482
LIHC	PTEN	CRISPLD2	0.688086	0.0419	0.000915271
LIHC	PTEN	CTGF	0.754547	0.0086	0.00511214
LUSC	PTEN	MED23	0.768906	0.0405	6.57968e-05
LUSC	PTEN	MFSD2B	0.64007	0.0305	0.00255506
BRCA	ATR	ARHGAP21	0.864372	0.0303	0.0223748
LUSC	PTEN	MMP27	0.706712	0.00743	0.000802507
LIHC	PTEN	DLGAP4	0.71144	0.0494	0.0295607
BRCA	ATR	ARRDC3	0.88738	0.0139	0.0108347
BRCA	ATR	ARSF	0.757563	0.00106	6.40061e-05
BRCA	ATR	ART3	0.726672	0.00245	0.0461869
BRCA	ATR	ASNSD1	0.746728	0.0452	0.0234896
LUSC	PTEN	MYCT1	0.856639	0.028	4.26125e-05
BRCA	ATR	ATP2C2	0.703796	0.00857	0.00174691
LUAD	ATR	ZNF878	0.807203	0.0177	1.55676e-06
LIHC	PTEN	DUOXA1	0.839117	0.0417	0.0113978
BRCA	ATR	AXL	0.838374	0.0352	0.0070404
LIHC	PTEN	EFEMP1	0.742161	0.0419	5.28827e-06
LUSC	PTEN	NET1	0.888772	0.00743	0.0384862
LUSC	PTEN	NFATC1	0.702751	0.00743	0.00381244
LUSC	PTEN	NMNAT2	0.70944	0.027	0.0153472
LUSC	PTEN	NOTCH4	0.822525	0.0325	0.000325288
LIHC	PTEN	EPHA3	0.737442	0.0419	0.0160775
LUSC	PTEN	NUP37	0.757479	0.027	0.0355764
BRCA	ATR	C1QTNF3	0.711701	0.0137	0.000479903
LIHC	PTEN	FAIM2	0.768813	0.0419	0.00127822
LIHC	PTEN	FAM155A	0.771194	0.0419	0.00706967
LIHC	PTEN	FAM171A1	0.853317	0.0417	0.000205757
LIHC	PTEN	FAM173B	0.685715	0.00698	0.000622394
LUSC	PTEN	PCDHB12	0.742279	0.027	0.0363019
LIHC	PTEN	FCER1A	0.721159	0.0417	0.00464783
LUSC	PTEN	PDZRN4	0.700461	0.0405	0.00132302
LUSC	PTEN	PHLPP2	0.759721	0.028	0.0215856
LUSC	PTEN	PITPNB	0.715457	0.0313	3.27769e-06
LIHC	PTEN	GALK2	0.81171	0.0086	5.42332e-07
BRCA	ATR	CD6	0.729752	0.00245	0.0111411
BRCA	ATR	CDADC1	0.824734	0.0427	0.0237755
LIHC	PTEN	GIPC3	0.755036	0.0419	0.00068315
LIHC	PTEN	GLA	0.738825	0.0494	0.00302549
LUSC	PTEN	PREX2	0.740976	0.0481	0.00207752
BRCA	ATR	CDR1	0.74124	0.0455	0.000367436
LUSC	PTEN	PRR19	0.711815	0.0305	0.0263636
BRCA	ATR	CENPB	0.810933	0.0137	0.0324719
LIHC	PTEN	GPR108	0.767378	0.0419	0.0494316
LIHC	PTEN	GSDMB	0.66502	0.0419	0.0172561
BRCA	ATR	CHUK	0.842971	0.0308	0.0310151
LIHC	PTEN	HAND2	0.733834	0.0419	2.74803e-05
BRCA	ATR	CLEC6A	0.810316	0.0197	0.0446811
BRCA	ATR	CLNK	0.753788	0.0232	0.0400361
BRCA	ATR	COL5A1	0.759541	0.0352	0.000691209
BRCA	ATR	CPA3	0.876281	0.00344	0.0259221
LUSC	PTEN	RNF152	0.771223	0.00743	0.00608605
LIHC	PTEN	ICA1L	0.718046	0.0207	0.0174968
LUSC	PTEN	RPGRIP1L	0.870402	0.000781	0.000512485
LIHC	PTEN	IFNGR1	0.711468	0.0207	0.0114705
LUSC	PTEN	SASH1	0.73439	0.027	3.05999e-07
BRCA	ATR	CXorf65	0.89197	0.0232	0.0119135
LUSC	PTEN	SEC24C	0.848077	0.027	0.01488
BRCA	ATR	CYP27A1	0.727096	0.0139	8.12641e-06
BRCA	ATR	CYP2A6	0.753509	0.0304	9.1096e-06
LUSC	PTEN	SETBP1	0.682296	0.00743	7.22025e-05
BRCA	ATR	DAXX	0.762235	0.0263	0.0290756
LUSC	PTEN	SH3BP5	0.723662	0.028	0.0243058
LUSC	PTEN	SH3TC1	0.751746	0.0481	7.4326e-05
LUSC	PTEN	SLC24A2	0.796684	0.0477	2.40332e-05
LUSC	PTEN	SLC30A10	0.61472	0.0343	0.0222418
LUSC	PTEN	SLC35A3	0.703357	0.0114	0.0159521
PRAD	ATM	ABCA8	0.663545	0.0455	0.000351269
PRAD	ATM	ABCA9	0.666696	0.0411	0.039411
BRCA	ATR	DNMT3A	0.826089	0.0452	0.0281983
LUSC	PTEN	SNRPA	0.829493	0.03	0.00791309
LUSC	PTEN	SNX32	0.830142	0.0313	0.0417628
PRAD	ATM	AFF2	0.742572	0.0249	0.00974039
BRCA	ATR	DUSP2	0.727033	0.00245	0.0425156
LIHC	PTEN	LPIN1	0.717178	0.0207	0.000718271
BRCA	ATR	EDC3	0.90142	0.0427	0.00138339
PRAD	ATM	ANGPT1	0.624641	0.0265	0.0110989
LIHC	PTEN	LRRK1	0.80486	0.0419	0.023299
LUSC	PTEN	STXBP5	0.796181	0.0405	0.0182874
LUSC	PTEN	SYT7	0.8528	0.00612	0.000192418
LIHC	PTEN	MAP3K10	0.833689	0.0419	0.00170351
BRCA	ATR	EOMES	0.887052	0.00245	0.0158972
BRCA	ATR	EPAS1	0.721271	0.0139	0.00527531
LIHC	PTEN	MED24	0.745657	0.0494	0.000594694
LIHC	PTEN	MEGF11	0.786276	0.0419	0.00316659
LIHC	PTEN	MEI1	0.776381	0.0417	0.0168593
BRCA	ATR	EXT1	0.734485	0.0455	0.00556857
LUSC	PTEN	TMEM145	0.688621	0.0239	0.000367706
LUSC	PTEN	TMEM200C	0.701545	0.0239	0.00317955
BRCA	ATR	FAM209A	0.705447	0.0453	0.00029979
LUSC	PTEN	TMEM91	0.707266	0.0405	0.00725979
PRAD	ATM	BCL2L2	0.737032	0.00605	0.028445
BRCA	ATR	FBLN2	0.861792	0.0352	0.00417855
PRAD	ATM	BTLA	0.679395	0.0375	0.0425475
LUSC	PTEN	TRIM39	0.771003	0.027	2.27452e-07
LUSC	PTEN	TRMT1	0.761999	0.00702	0.00177885
LUSC	PTEN	TRPM4	0.711048	0.03	0.0030598
PRAD	ATM	CATSPER1	0.803948	0.0205	8.02464e-05
BRCA	ATR	FN1	0.677673	0.0352	0.0237035
LUSC	PTEN	UHRF1BP1	0.859578	0.027	0.00111893
LIHC	PTEN	NF2	0.878856	0.0207	0.00268661
LUSC	PTEN	ULBP1	0.891141	0.00743	0.000907965
LIHC	PTEN	NIPA1	0.783679	0.0417	0.00520935
LUSC	PTEN	USP54	0.859136	0.00612	0.00465708
PRAD	ATM	CD248	0.878247	0.0177	0.00116953
LUSC	PTEN	VNN1	0.737531	0.00743	8.36518e-05
LIHC	PTEN	NOL4	0.70311	0.00698	0.0042903
LUSC	PTEN	VPS52	0.780621	0.028	0.0127429
LUSC	PTEN	WDFY1	0.762376	0.000781	0.0233611
LUSC	PTEN	WDR78	0.702612	0.0313	0.0148997
LUSC	PTEN	ZFP90	0.898469	0.0489	0.0441081
LIHC	PTEN	PAICS	0.728857	0.0086	0.0115833
LIHC	PTEN	PARP14	0.686495	0.0086	0.00115223
LUSC	PTEN	ZNF319	0.862851	0.0325	0.0183547
LIHC	PTEN	PDE4A	0.751887	0.00698	2.16493e-06
LUSC	PTEN	ZNF711	0.725793	0.027	0.0237991
LUSC	PTEN	ZNF774	0.68516	0.0405	0.0100484
LIHC	PTEN	PDZRN4	0.678861	0.0419	0.00132302
BRCA	ATR	HNRNPF	0.877571	0.0308	0.00344311
BRCA	ATR	IAH1	0.814239	0.0453	0.0182406
LIHC	PTEN	PPP6R1	0.831493	0.0086	0.0175996
PRAD	ATM	DYNLL2	0.787971	0.00872	0.0205603
BRCA	ATR	IL2RG	0.759171	0.00245	0.0226208
LIHC	PTEN	PSEN2	0.638935	0.0419	6.79778e-06
BRCA	ATR	IQUB	0.838473	0.0243	0.0177406
BRCA	ATR	IRX4	0.736936	0.042	0.0269525
BRCA	ATR	ISLR	0.927461	0.0352	0.000286528
BRCA	ATR	ISLR2	0.886462	0.00412	0.0317118
LIHC	PTEN	PTCHD4	0.713577	0.0494	1.99044e-05
BRCA	ATR	ITGBL1	0.881184	0.0352	0.0164135
PRAD	ATM	ERGIC3	0.788283	0.0394	0.0121241
BRCA	ATR	KANK2	0.884407	0.0137	1.17764e-08
PRAD	ATM	ERMP1	0.850058	0.0465	0.00826916
PRAD	ATM	F10	0.676707	0.0492	0.00872886
LIHC	PTEN	REXO4	0.796071	0.0086	0.0224602
BRCA	ATR	KLHL26	0.894506	0.0243	0.0403712
LIHC	PTEN	RIPK1	0.801937	0.0086	0.0270364
LIHC	PTEN	ROR2	0.7124	0.0419	0.0139452
BRCA	ATR	LAG3	0.721645	0.00245	0.00565679
LIHC	PTEN	RRP1B	0.707509	0.0419	0.00175491
PRAD	ATM	FXR1	0.779375	0.0375	0.000201158
BRCA	ATR	LIPH	0.825973	0.0137	0.034415
PRAD	ATM	GAB1	0.833009	0.0206	0.00112093
PRAD	ATM	GABPB1	0.789848	0.0476	0.000356142
BRCA	ATR	LMO7	0.849013	0.0455	0.0344732
LIHC	PTEN	SEC31B	0.892166	0.00698	0.0215929
BRCA	ATR	LRRN1	0.831312	0.0455	0.00263468
LIHC	PTEN	SETBP1	0.700446	0.0086	7.22025e-05
PRAD	ATM	GPR137B	0.845941	0.00666	0.00865276
LIHC	PTEN	SLC14A2	0.725981	0.0086	0.0187065
LIHC	PTEN	SLC24A5	0.848179	0.0419	0.00202083
BRCA	ATR	MICU1	0.859933	0.0215	0.0442322
BRCA	ATR	MTHFS	0.915705	0.0197	0.00928511
BRCA	ATR	NAALADL2	0.91413	0.0137	0.00185153
PRAD	ATM	KITLG	0.755643	0.00483	0.00470518
PRAD	ATM	LGALS8	0.898184	0.0121	0.0315154
BRCA	ATR	NRG2	0.711894	0.0455	1.42512e-06
BRCA	ATR	NRXN2	0.672142	0.0431	9.82828e-06
PRAD	ATM	LIPH	0.721878	0.0379	0.0013061
PRAD	ATM	LRIG3	0.73065	0.0175	0.0011098
LIHC	PTEN	TMX3	0.705943	0.0207	0.0488561
BRCA	ATR	P2RY10	0.779842	0.00245	0.0192911
PRAD	ATM	MAPRE2	0.757359	0.00938	7.51274e-07
BRCA	ATR	PCDHB15	0.767031	0.0243	0.0287243
LIHC	PTEN	TSPAN2	0.586888	0.0419	0.026629
LIHC	PTEN	TTLL9	0.719876	0.0207	0.0138063
PRAD	ATM	MRPL17	0.897736	0.0489	0.0173704
LIHC	PTEN	UNC5C	0.568984	0.0419	0.029238
BRCA	ATR	PKN1	0.932649	0.0381	0.0351369
PRAD	ATM	MTIF3	0.821108	0.00476	0.000881002
BRCA	ATR	PLAT	0.705467	0.0189	0.00355719
BRCA	ATR	PLD1	0.821397	0.0455	0.0458242
BRCA	ATR	PLEKHN1	0.928598	0.0243	0.0249664
PRAD	ATM	NAALADL1	0.862421	0.0492	0.0400572
LIHC	PTEN	ZBTB32	0.855993	0.0417	0.00391099
BRCA	ATR	PPP2R3A	0.837028	0.0455	1.51095e-05
LIHC	PTEN	ZNF154	0.780213	0.0494	0.0225542
LIHC	PTEN	ZNF485	0.872919	0.0086	0.0355534
BRCA	ATR	RAB11B	0.924021	0.0243	0.0208714
BRCA	ATR	RAI2	0.792933	0.0215	0.000219449
LIHC	PTEN	ZSCAN21	0.707748	0.0494	0.0429611
PRAD	ATM	PCGF1	0.643174	0.00351	0.0315088
BRCA	ATR	RASAL2	0.782242	0.0455	0.0248735
BRCA	ATR	RDH16	0.713187	0.00412	0.00541718
BRCA	ATR	RECK	0.808685	0.0352	0.00348916
BRCA	ATR	REEP6	0.877995	0.0137	0.0197001
BRCA	ATR	ROGDI	0.760452	0.0304	1.2519e-05
BRCA	ATR	RUNX1T1	0.751848	0.0215	0.043091
BRCA	ATR	SATL1	0.880839	0.0137	0.0156656
BRCA	ATR	SEMA5A	0.779151	0.00106	0.000325272
PRAD	ATM	PTPN11	0.805165	0.00549	0.0482336
BRCA	ATR	SETDB2	0.896172	0.0308	0.000134477
BRCA	ATR	SGSM1	0.772232	0.0243	0.036897
BRCA	ATR	SIRPG	0.701311	0.00245	8.0152e-07
PRAD	ATM	RBFOX2	0.861289	0.0121	0.0389964
BRCA	ATR	SLC25A27	0.763007	0.0303	0.00133745
BRCA	ATR	SLC2A10	0.708667	0.0243	0.0465125
BRCA	ATR	SPATA6	0.794661	0.0243	0.0490362
BRCA	ATR	STAB2	0.848616	0.00344	0.00893655
BRCA	ATR	STAC	0.840981	0.0455	0.0394524
PRAD	ATM	SH3BGR	0.773056	0.0467	0.00258779
BRCA	ATR	SYNDIG1	0.720237	0.0352	0.00174528
PRAD	ATM	SLC22A15	0.74365	0.0374	0.031905
BRCA	ATR	SYT8	0.87509	0.0139	0.000702464
PRAD	ATM	SLC27A5	0.785381	0.0335	0.0499572
PRAD	ATM	SLC35B2	0.768967	0.0463	0.000289774
PRAD	ATM	SMOX	0.873423	0.0432	0.0102814
PRAD	ATM	SMURF1	0.890601	0.0469	0.000146041
BRCA	ATR	TFEB	0.845771	0.0139	0.00740476
BRCA	ATR	TM2D1	0.871568	0.0499	0.000108505
PRAD	ATM	STARD13	0.731173	0.0478	0.0079524
PRAD	ATM	STAT1	0.834601	0.00666	0.0312876
BRCA	ATR	TMEM171	0.715204	0.0427	6.40272e-05
PRAD	ATM	SYK	0.753551	0.00543	0.0163674
BRCA	ATR	TPCN1	0.843604	0.00412	0.00405922
PRAD	ATM	TC2N	0.809127	0.0205	0.0104207
BRCA	ATR	TTC21A	0.866194	0.0499	6.40874e-05
BRCA	ATR	TTC32	0.76467	0.00245	0.0298215
BRCA	ATR	UBA5	0.836299	0.0197	0.0311229
BRCA	ATR	UBASH3A	0.826959	0.00245	3.84257e-08
BRCA	ATR	UBD	0.743009	0.00245	0.0363114
BRCA	ATR	USP26	0.824045	0.0455	1.20165e-06
PRAD	ATM	TTC22	0.757514	0.0493	0.000786365
BRCA	ATR	WASF3	0.892088	0.0455	0.0473724
BRCA	ATR	WDR4	0.877829	0.00826	0.00879824
BRCA	ATR	YPEL2	0.740522	0.0431	0.0186144
PRAD	ATM	VLDLR	0.816834	0.0226	0.00149498
BRCA	ATR	ZNF329	0.718295	0.00412	0.00881376
BRCA	ATR	ZNF362	0.736571	0.0189	0.00396457
BRCA	ATR	ZNF486	0.837055	0.0139	0.0486483
BRCA	ATR	ZNF652	0.761622	0.0304	0.0246575
PRAD	ATM	ZNF365	0.780733	0.0443	0.0115639
PRAD	ATM	ZNF397	0.777187	0.0415	0.0151879
BRCA	ATR	ZNF837	0.812279	0.042	0.0287151
PRAD	TP53	AEN	0.748552	0.00358	0.0138431
PRAD	TP53	BUB1	0.577928	0.0352	0.00104989
PRAD	TP53	CENPF	0.72598	0.0282	0.000687233
PRAD	TP53	KIF2C	0.799322	0.0323	0.012911
PRAD	TP53	UGT2B4	0.750569	0.0424	0.00877864
BLCA	BRCA2	ACTR8	0.831019	0.017	0.0351203
BLCA	BRCA2	AMIGO1	0.710953	0.0183	0.00446359
BLCA	BRCA2	ANKRD1	0.738134	0.0348	0.0221932
BLCA	BRCA2	ANXA2	0.749416	0.017	0.0285385
BLCA	BRCA2	BRPF3	0.837136	0.00558	0.0089499
BLCA	BRCA2	C7	0.539573	0.028	0.000556929
BLCA	BRCA2	CAPN10	0.753691	0.0474	0.0328863
BLCA	BRCA2	CCNJL	0.708318	0.017	0.0244863
BLCA	BRCA2	CIITA	0.879778	0.028	0.0381475
BLCA	BRCA2	CYP19A1	0.719402	0.00558	0.00451821
BLCA	BRCA2	DGKD	0.730903	0.017	0.0413681
BLCA	BRCA2	DHX32	0.810182	0.0368	0.0264651
BLCA	BRCA2	DST	0.71169	0.0474	1.94252e-06
BLCA	BRCA2	ENTPD5	0.820791	0.0348	0.00999053
BLCA	BRCA2	EPC2	0.81292	0.0183	0.0105306
BLCA	BRCA2	FBXO44	0.746518	0.0368	0.00117476
BLCA	BRCA2	FRMD8	0.659024	0.0474	0.0144229
BLCA	BRCA2	GAS2L1	0.859555	0.0368	0.0026184
BLCA	BRCA2	IFRD2	0.853742	0.0183	0.027172
BLCA	BRCA2	KRTCAP3	0.709483	0.0183	0.00355398
BLCA	BRCA2	MTM1	0.733812	0.0474	0.0124025
BLCA	BRCA2	MYEF2	0.774451	0.00558	0.00178333
BLCA	BRCA2	MYO5A	0.794498	0.0474	0.00039163
BLCA	BRCA2	NEB	0.692456	0.017	0.00583352
BLCA	BRCA2	NOXO1	0.75627	0.0474	0.00715497
BLCA	BRCA2	NOXRED1	0.872484	0.011	0.0179011
BLCA	BRCA2	P2RX5	0.789688	0.028	0.0272003
BLCA	BRCA2	PTPN9	0.680715	0.0348	0.045951
BLCA	BRCA2	PXK	0.796068	0.028	0.0278405
BLCA	BRCA2	SBF2	0.713618	0.011	0.00753561
BLCA	BRCA2	SLC2A10	0.721585	0.0183	0.0234702
BLCA	BRCA2	TAT	0.755736	0.011	0.000262159
BLCA	BRCA2	TCN2	0.818831	0.00558	0.0364959
BLCA	BRCA2	THEMIS	0.707948	0.0368	0.0102016
BLCA	BRCA2	THSD4	0.679083	0.0368	0.00613799
BLCA	BRCA2	TNFSF13B	0.824155	0.0368	0.0110211
BLCA	BRCA2	TRAF7	0.855747	0.0183	0.0148373
BLCA	BRCA2	TSC22D1	0.897226	0.0348	0.019513
BLCA	BRCA2	ZC3H14	0.740471	0.011	0.00212181
BLCA	BRCA2	ZNF75A	0.853276	0.017	0.0110905
SKCM	MET	ADCK2	0.837382	0.0389	0.000886103
SKCM	MET	ADPGK	0.764999	0.0389	3.57417e-05
SKCM	MET	AK2	0.722124	0.0389	0.0147316
SKCM	MET	APOBEC3F	0.868575	0.0389	0.0300217
SKCM	MET	ASPHD2	0.726119	0.0389	0.00600031
SKCM	MET	B3GALT6	0.747085	0.0389	0.0187546
SKCM	MET	BMP8B	0.797078	0.0389	0.0307309
SKCM	MET	C11orf16	0.746238	0.0389	7.80214e-05
SKCM	MET	C22orf31	0.850124	0.0389	0.00262692
SKCM	MET	CACNA1F	0.700377	0.0389	0.0154507
SKCM	MET	CASP1	0.71304	0.0389	0.00125688
SKCM	MET	CASP4	0.724288	0.0389	3.75552e-07
SKCM	MET	CCDC129	0.91386	0.0389	0.000372761
SKCM	MET	CHRNA7	0.710177	0.0389	0.00518235
SKCM	MET	CHST9	0.751418	0.0389	0.0286039
SKCM	MET	CIITA	0.80157	0.0389	1.53902e-06
SKCM	MET	CPLX3	0.77444	0.0389	0.0157508
SKCM	MET	CTRC	0.715767	0.0389	0.0328559
SKCM	MET	CYP2D6	0.709063	0.0389	0.000165254
SKCM	MET	DCAF13	0.716566	0.0389	0.00364924
SKCM	MET	DMRT3	0.731949	0.0389	0.0313857
SKCM	MET	DNASE1L2	0.843455	0.0389	0.00470284
SKCM	MET	FKBP4	0.70202	0.0389	0.0170687
SKCM	MET	GALNT5	0.717935	0.0389	0.000464324
SKCM	MET	ITPRIPL2	0.814657	0.0389	0.00011024
[truncated: 1,656 more rows]
