# Supplementary material for: SL-BioDP: Multi-Cancer Interactive Tool for Prediction of Synthetic Lethality and Response to Cancer Treatment
Source: Cancers (Basel). 2019 Oct 29;11(11):1682. doi: 10.3390/cancers11111682 (PMC6895978; doi:10.3390/cancers11111682)
Supplement: Supplementary file 1 [file cancers-11-01682-s001.zip › Supplementary_table_S3_PrimaryGene_to_pathways.xlsx]

## Sheet: AllcancerSL_Pathways
Gene1	cancer	pathway
IDH1	GBM	Caspase-mediated cleavage of cytoskeletal proteins
IDH1	GBM	Apoptotic cleavage of cellular proteins
IDH1	GBM	Cytosolic sensors of pathogen-associated DNA
IDH1	GBM	Voltage gated Potassium channels
IDH1	GBM	Apoptotic execution phase
IDH1	GBM	Neuronal System
IDH1	GBM	Interferon gamma signaling
IDH1	GBM	Signal regulatory protein (SIRP) family interactions
LAMA1	GBM	Mismatch repair (MMR) directed by MSH2:MSH6 (MutSalpha)
LAMA1	GBM	Mismatch repair (MMR) directed by MSH2:MSH3 (MutSbeta)
LAMA1	GBM	Mismatch Repair
LAMA1	GBM	Interferon Signaling
LAMA1	GBM	formation of the beta-catenin:TCF transactivating complex
EGFR	GBM	Olfactory Signaling Pathway
PIK3CA	GBM	mRNA Splicing - Major Pathway
PIK3CA	GBM	mRNA Splicing
PIK3CA	GBM	Processing of Capped Intron-Containing Pre-mRNA
PIK3CA	GBM	Cytosolic tRNA aminoacylation
PIK3CA	GBM	mRNA Splicing - Minor Pathway
PIK3CA	GBM	tRNA Aminoacylation
PIK3CA	GBM	Transport of Mature Transcript to Cytoplasm
PIK3CA	GBM	RNA Polymerase II Transcription
PIK3CA	GBM	DNA Repair
PIK3CA	GBM	Post-Elongation Processing of Intron-Containing pre-mRNA
PIK3CA	GBM	mRNA 3'-end processing
PIK3CA	GBM	Transcription
PIK3CG	GBM	Synthesis, secretion, and deacylation of Ghrelin
PIK3R1	GBM	Miscellaneous transport and binding events
RB1	GBM	Axon guidance
RB1	GBM	EPH-ephrin mediated repulsion of cells
RB1	GBM	EPH-Ephrin signaling
LZTR1	GBM	mRNA Splicing - Major Pathway
LZTR1	GBM	mRNA Splicing
LZTR1	GBM	Processing of Capped Intron-Containing Pre-mRNA
LZTR1	GBM	mRNA Splicing - Minor Pathway
LZTR1	GBM	Late Phase of HIV Life Cycle
LZTR1	GBM	HIV Life Cycle
LZTR1	GBM	ISG15 antiviral mechanism
LZTR1	GBM	Antiviral mechanism by IFN-stimulated genes
LZTR1	GBM	Transcriptional regulation by small RNAs
LZTR1	GBM	SUMOylation
LZTR1	GBM	Downregulation of SMAD2/3:SMAD4 transcriptional activity
LZTR1	GBM	Abortive elongation of HIV-1 transcript in the absence of Tat
LZTR1	GBM	Activation of Matrix Metalloproteinases
LZTR1	GBM	Viral Messenger RNA Synthesis
LZTR1	GBM	Regulation of Glucokinase by Glucokinase Regulatory Protein
LZTR1	GBM	mRNA Capping
LZTR1	GBM	Regulatory RNA pathways
LZTR1	GBM	Transcriptional regulation of pluripotent stem cells
LZTR1	GBM	Rev-mediated nuclear export of HIV RNA
LZTR1	GBM	Nuclear import of Rev protein
LZTR1	GBM	Vpr-mediated nuclear import of PICs
LZTR1	GBM	TGF-beta receptor signaling activates SMADs
LZTR1	GBM	Nuclear Pore Complex (NPC) Disassembly
LZTR1	GBM	S6K1-mediated signalling
LZTR1	GBM	Formation of the Early Elongation Complex
LZTR1	GBM	Formation of the HIV-1 Early Elongation Complex
LZTR1	GBM	Interactions of Rev with host cellular proteins
LZTR1	GBM	Interactions of Vpr with host cellular proteins
LZTR1	GBM	Signaling by TGF-beta Receptor Complex
LZTR1	GBM	Cellular response to heat stress
LZTR1	GBM	HIV Infection
LZTR1	GBM	mTORC1-mediated signalling
LZTR1	GBM	SUMOylation of DNA damage response and repair proteins
LZTR1	GBM	SUMO E3 ligases SUMOylate target proteins
EGFR	LGG	Activation of the phototransduction cascade
PIK3CA	LGG	mRNA Splicing - Minor Pathway
PIK3CA	LGG	mRNA Splicing - Major Pathway
PIK3CA	LGG	mRNA Splicing
PIK3CA	LGG	Processing of Capped Intron-Containing Pre-mRNA
PIK3CA	LGG	SUMOylation
PIK3R1	LGG	Presynaptic nicotinic acetylcholine receptors
PIK3R1	LGG	Acetylcholine Binding And Downstream Events
PIK3R1	LGG	Postsynaptic nicotinic acetylcholine receptors
PIK3R1	LGG	Activation of Nicotinic Acetylcholine Receptors
ARID1A	LGG	mRNA Splicing - Major Pathway
ARID1A	LGG	mRNA Splicing
ARID1A	LGG	Processing of Capped Intron-Containing Pre-mRNA
ARID1A	LGG	mRNA Splicing - Minor Pathway
ATRX	LGG	VEGFR2 mediated cell proliferation
CIC	LGG	mRNA Splicing - Major Pathway
CIC	LGG	mRNA Splicing
CIC	LGG	Processing of Capped Intron-Containing Pre-mRNA
CIC	LGG	Costimulation by the CD28 family
CIC	LGG	CD28 dependent PI3K/Akt signaling
CIC	LGG	Nephrin interactions
CIC	LGG	CD28 co-stimulation
CIC	LGG	formation of the beta-catenin:TCF transactivating complex
CIC	LGG	Downstream signaling of activated FGFR1
CIC	LGG	Downstream signaling of activated FGFR2
CIC	LGG	Downstream signaling of activated FGFR3
CIC	LGG	Downstream signaling of activated FGFR4
CIC	LGG	Downstream signal transduction
CIC	LGG	Signaling by FGFR
CIC	LGG	Signaling by FGFR1
CIC	LGG	Signaling by FGFR2
CIC	LGG	Signaling by FGFR3
CIC	LGG	Signaling by FGFR4
CIC	LGG	Signaling by ERBB2
CIC	LGG	DAP12 signaling
CIC	LGG	Chemokine receptors bind chemokines
CIC	LGG	Signaling by EGFR
CIC	LGG	DAP12 interactions
CIC	LGG	Signaling by PDGF
IDH1	LGG	mRNA Splicing - Major Pathway
IDH1	LGG	mRNA Splicing
IDH1	LGG	Processing of Capped Intron-Containing Pre-mRNA
IDH2	LGG	IRS-mediated signalling
IDH2	LGG	IRS-related events
IDH2	LGG	IRS-related events triggered by IGF1R
IDH2	LGG	Signaling by Type 1 Insulin-like Growth Factor 1 Receptor (IGF1R)
IDH2	LGG	IGF1R signaling cascade
IDH2	LGG	Insulin receptor signalling cascade
IDH2	LGG	S6K1-mediated signalling
IDH2	LGG	mRNA Splicing - Minor Pathway
IDH2	LGG	mTORC1-mediated signalling
IDH2	LGG	Signaling by Insulin receptor
IDH2	LGG	Signalling to p38 via RIT and RIN
IDH2	LGG	CD28 dependent PI3K/Akt signaling
IDH2	LGG	Constitutive Signaling by EGFRvIII
IDH2	LGG	Signaling by EGFRvIII in Cancer
IDH2	LGG	ARMS-mediated activation
IDH2	LGG	Frs2-mediated activation
IDH2	LGG	Tie2 Signaling
IDH2	LGG	Constitutive Signaling by Ligand-Responsive EGFR Cancer Variants
IDH2	LGG	Signaling by EGFR in Cancer
IDH2	LGG	Signaling by Ligand-Responsive EGFR Variants in Cancer
IDH2	LGG	Prolonged ERK activation events
IDH2	LGG	PI3K Cascade
IDH2	LGG	Signaling by FGFR3 mutants
IDH2	LGG	Signaling by FGFR3 in disease
IDH2	LGG	Deadenylation of mRNA
IDH2	LGG	Signaling by FGFR
IDH2	LGG	Signaling by FGFR1
IDH2	LGG	Signaling by FGFR2
IDH2	LGG	Signaling by FGFR3
IDH2	LGG	Signaling by FGFR4
IDH2	LGG	CD28 co-stimulation
IDH2	LGG	Signaling by FGFR2 in disease
IDH2	LGG	Signaling by FGFR2 mutants
IDH2	LGG	mTOR signalling
IDH2	LGG	Signaling by FGFR4 in disease
IDH2	LGG	Signaling by FGFR4 mutants
IDH2	LGG	PKB-mediated events
IDH2	LGG	CREB phosphorylation through the activation of Ras
IDH2	LGG	VEGFA-VEGFR2 Pathway
IDH2	LGG	Signaling by FGFR1 in disease
IDH2	LGG	Signaling by FGFR1 mutants
IDH2	LGG	Post NMDA receptor activation events
IDH2	LGG	Signaling by VEGF
IDH2	LGG	NGF signalling via TRKA from the plasma membrane
IDH2	LGG	ABC-family proteins mediated transport
IDH2	LGG	Signalling to ERKs
IDH2	LGG	Activation of NMDA receptor upon glutamate binding and postsynaptic events
IDH2	LGG	Interleukin-2 signaling
IDH2	LGG	Signaling by FGFR in disease
IDH2	LGG	mRNA Splicing - Major Pathway
IDH2	LGG	mRNA Splicing
NOTCH1	LGG	mRNA Splicing - Minor Pathway
NOTCH1	LGG	formation of the beta-catenin:TCF transactivating complex
NOTCH1	LGG	mRNA Splicing - Major Pathway
NOTCH1	LGG	mRNA Splicing
NOTCH1	LGG	Generic Transcription Pathway
NOTCH1	LGG	Processing of Capped Intron-Containing Pre-mRNA
FN1	HNSC	mRNA Splicing - Major Pathway
FN1	HNSC	mRNA Splicing
FN1	HNSC	Processing of Capped Intron-Containing Pre-mRNA
FN1	HNSC	Synthesis of DNA
FN1	HNSC	DNA Replication
FN1	HNSC	S Phase
FN1	HNSC	mRNA Splicing - Minor Pathway
FN1	HNSC	Resolution of Abasic Sites (AP sites)
FN1	HNSC	Base Excision Repair
FN1	HNSC	Ubiquitin-dependent degradation of Cyclin D1
FN1	HNSC	Ubiquitin-dependent degradation of Cyclin D
FN1	HNSC	Extension of Telomeres
FN1	HNSC	Vif-mediated degradation of APOBEC3G
FN1	HNSC	SCF-beta-TrCP mediated degradation of Emi1
FN1	HNSC	degradation of AXIN
FN1	HNSC	Repair synthesis for gap-filling by DNA polymerase in TC-NER
FN1	HNSC	Repair synthesis of patch ~27-30 bases long by DNA polymerase
FN1	HNSC	Translesion synthesis by REV1
FN1	HNSC	Regulation of APC/C activators between G1/S and early anaphase
FN1	HNSC	CDT1 association with the CDC6:ORC:origin complex
FN1	HNSC	Gap-filling DNA repair synthesis and ligation in TC-NER
FN1	HNSC	PCNA-Dependent Long Patch Base Excision Repair
FN1	HNSC	Translesion synthesis by POLK
FN1	HNSC	Translesion synthesis by POLI
FN1	HNSC	Gap-filling DNA repair synthesis and ligation in GG-NER
FN1	HNSC	Cell Cycle, Mitotic
FN1	HNSC	M/G1 Transition
FN1	HNSC	DNA Replication Pre-Initiation
FN1	HNSC	APC/C-mediated degradation of cell cycle proteins
FN1	HNSC	Regulation of mitotic cell cycle
FN1	HNSC	Translesion Synthesis by POLH
FN1	HNSC	Resolution of AP sites via the multiple-nucleotide patch replacement pathway
FN1	HNSC	Cell Cycle
FN1	HNSC	G1/S Transition
FN1	HNSC	DNA strand elongation
FN1	HNSC	Cross-presentation of soluble exogenous antigens (endosomes)
FN1	HNSC	Assembly of the pre-replicative complex
FN1	HNSC	Mitotic G1-G1/S phases
FN1	HNSC	Regulation of activated PAK-2p34 by proteasome mediated degradation
FN1	HNSC	Host Interactions of HIV factors
FN1	HNSC	Regulation of Apoptosis
FN1	HNSC	Regulation of ornithine decarboxylase (ODC)
FN1	HNSC	CDK-mediated phosphorylation and removal of Cdc6
FN1	HNSC	Lagging Strand Synthesis
FN1	HNSC	Orc1 removal from chromatin
FN1	HNSC	Switching of origins to a post-replicative state
FN1	HNSC	Vpu mediated degradation of CD4
FN1	HNSC	Autodegradation of the E3 ubiquitin ligase COP1
FN1	HNSC	APC/C:Cdh1 mediated degradation of Cdc20 and other APC/C:Cdh1 targeted proteins in late mitosis/early G1
FN1	HNSC	SCF(Skp2)-mediated degradation of p27/p21
FN1	HNSC	Stabilization of p53
FN1	HNSC	Ubiquitin Mediated Degradation of Phosphorylated Cdc25A
FN1	HNSC	p53-Independent DNA Damage Response
FN1	HNSC	p53-Independent G1/S DNA damage checkpoint
FN1	HNSC	Removal of licensing factors from origins
FN1	HNSC	Regulation of DNA replication
FN1	HNSC	Antigen processing: Ubiquitination & Proteasome degradation
FN1	HNSC	Activation of APC/C and APC/C:Cdc20 mediated degradation of mitotic proteins
FN1	HNSC	Telomere C-strand (Lagging Strand) Synthesis
FN1	HNSC	beta-catenin independent WNT signaling
FN1	HNSC	AUF1 (hnRNP D0) destabilizes mRNA
FN1	HNSC	Hh mutants that don't undergo autocatalytic processing are degraded by ERAD
FN1	HNSC	Hh mutants abrogate ligand secretion
FN1	HNSC	p53-Dependent G1 DNA Damage Response
FN1	HNSC	p53-Dependent G1/S DNA damage checkpoint
FN1	HNSC	degradation of DVL
FN1	HNSC	Mitotic Metaphase and Anaphase
FN1	HNSC	M Phase
FN1	HNSC	Transport of Mature mRNA derived from an Intron-Containing Transcript
FN1	HNSC	Asymmetric localization of PCP proteins
FN1	HNSC	Dectin-1 mediated noncanonical NF-kB signaling
FN1	HNSC	G1/S DNA Damage Checkpoints
FN1	HNSC	PCP/CE pathway
FN1	HNSC	Recognition of DNA damage by PCNA-containing replication complex
FN1	HNSC	Degradation of GLI2 by the proteasome
FN1	HNSC	GLI3 is processed to GLI3R by the proteasome
FN1	HNSC	Cyclin A:Cdk2-associated events at S phase entry
FN1	HNSC	CLEC7A (Dectin-1) signaling
FN1	HNSC	Autodegradation of Cdh1 by Cdh1:APC/C
FN1	HNSC	Degradation of GLI1 by the proteasome
FN1	HNSC	Cell Cycle Checkpoints
FN1	HNSC	Cyclin E associated events during G1/S transition
FN1	HNSC	Polymerase switching on the C-strand of the telomere
FN1	HNSC	Polymerase switching
FN1	HNSC	Leading Strand Synthesis
FN1	HNSC	Hedgehog ligand biogenesis
FN1	HNSC	Termination of translesion DNA synthesis
FN1	HNSC	ER-Phagosome pathway
FN1	HNSC	APC/C:Cdc20 mediated degradation of Securin
FN1	HNSC	Transport of Mature Transcript to Cytoplasm
FN1	HNSC	Telomere Maintenance
FN1	HNSC	Transcription-coupled NER (TC-NER)
FN1	HNSC	Activation of NF-kappaB in B cells
FN1	HNSC	Degradation of beta-catenin by the destruction complex
FN1	HNSC	Post-translational protein modification
FN1	HNSC	Regulation of mRNA stability by proteins that bind AU-rich elements
FN1	HNSC	Cdc20:Phospho-APC/C mediated degradation of Cyclin A
FN1	HNSC	APC:Cdc20 mediated degradation of cell cycle proteins prior to satisfation of the cell cycle checkpoint
FN1	HNSC	APC/C:Cdc20 mediated degradation of mitotic proteins
FN1	HNSC	Mitotic Anaphase
FN1	HNSC	Nucleotide Excision Repair
FN1	HNSC	Cell-extracellular matrix interactions
FN1	HNSC	HIV Infection
FN1	HNSC	Global Genomic NER (GG-NER)
FN1	HNSC	Translesion synthesis by Y family DNA polymerases bypasses lesions on DNA template
FN1	HNSC	Post-Elongation Processing of Intron-Containing pre-mRNA
FN1	HNSC	mRNA 3'-end processing
FN1	HNSC	Chromosome Maintenance
ROCK1	HNSC	Meiotic recombination
ROCK1	HNSC	mRNA Splicing - Major Pathway
ROCK1	HNSC	mRNA Splicing
ROCK1	HNSC	Processing of Capped Intron-Containing Pre-mRNA
PTK2	HNSC	Removal of the Flap Intermediate from the C-strand
PTK2	HNSC	Processive synthesis on the C-strand of the telomere
PTK2	HNSC	Removal of the Flap Intermediate
PTK2	HNSC	Repair synthesis for gap-filling by DNA polymerase in TC-NER
PTK2	HNSC	Mismatch repair (MMR) directed by MSH2:MSH6 (MutSalpha)
PTK2	HNSC	Mismatch repair (MMR) directed by MSH2:MSH3 (MutSbeta)
PTK2	HNSC	Repair synthesis of patch ~27-30 bases long by DNA polymerase
PTK2	HNSC	Mismatch Repair
PTK2	HNSC	Processive synthesis on the lagging strand
PTK2	HNSC	Gap-filling DNA repair synthesis and ligation in TC-NER
PTK2	HNSC	PCNA-Dependent Long Patch Base Excision Repair
PTK2	HNSC	Gap-filling DNA repair synthesis and ligation in GG-NER
PTK2	HNSC	Resolution of AP sites via the multiple-nucleotide patch replacement pathway
PTK2	HNSC	Lagging Strand Synthesis
PTK2	HNSC	Telomere C-strand (Lagging Strand) Synthesis
PTK2	HNSC	Signaling by BMP
PTK2	HNSC	Extension of Telomeres
PTK2	HNSC	Recognition of DNA damage by PCNA-containing replication complex
PTK2	HNSC	Termination of translesion DNA synthesis
PTK2	HNSC	Resolution of Abasic Sites (AP sites)
PTK2	HNSC	DNA strand elongation
PTK2	HNSC	Base Excision Repair
PTK2	HNSC	Global Genomic NER (GG-NER)
PTK2	HNSC	Translesion synthesis by Y family DNA polymerases bypasses lesions on DNA template
FLNA	HNSC	mRNA Splicing - Major Pathway
FLNA	HNSC	mRNA Splicing
FLNA	HNSC	Processing of Capped Intron-Containing Pre-mRNA
FLNA	HNSC	RNA Polymerase II Transcription
FLNA	HNSC	Infectious disease
FLNA	HNSC	HIV Infection
FLNA	HNSC	mRNA Splicing - Minor Pathway
FLNA	HNSC	Cellular responses to stress
FLNA	HNSC	Late Phase of HIV Life Cycle
FLNA	HNSC	Transcription
FLNA	HNSC	Influenza Viral RNA Transcription and Replication
FLNA	HNSC	Removal of the Flap Intermediate from the C-strand
FLNA	HNSC	Influenza Life Cycle
FLNA	HNSC	HIV Life Cycle
FLNA	HNSC	RNA Polymerase II Pre-transcription Events
FLNA	HNSC	Influenza Infection
FLNA	HNSC	Transport of Mature Transcript to Cytoplasm
FLNA	HNSC	Transcription of the HIV genome
FLNA	HNSC	Processive synthesis on the C-strand of the telomere
FLNA	HNSC	Nuclear import of Rev protein
FLNA	HNSC	Translation
FLNA	HNSC	DNA Damage Bypass
FLNA	HNSC	Interactions of Rev with host cellular proteins
FLNA	HNSC	Cellular response to heat stress
FLNA	HNSC	Removal of the Flap Intermediate
FLNA	HNSC	Transcriptional regulation by small RNAs
FLNA	HNSC	Peptide chain elongation
FLNA	HNSC	Cytosolic tRNA aminoacylation
FLNA	HNSC	Translesion synthesis by Y family DNA polymerases bypasses lesions on DNA template
FLNA	HNSC	Post-Elongation Processing of Intron-Containing pre-mRNA
FLNA	HNSC	mRNA 3'-end processing
FLNA	HNSC	Repair synthesis for gap-filling by DNA polymerase in TC-NER
FLNA	HNSC	Mismatch repair (MMR) directed by MSH2:MSH6 (MutSalpha)
FLNA	HNSC	Mismatch repair (MMR) directed by MSH2:MSH3 (MutSbeta)
FLNA	HNSC	RHO GTPases activate IQGAPs
FLNA	HNSC	Repair synthesis of patch ~27-30 bases long by DNA polymerase
FLNA	HNSC	Eukaryotic Translation Elongation
FLNA	HNSC	Transport of Mature mRNA derived from an Intron-Containing Transcript
FLNA	HNSC	Extension of Telomeres
FLNA	HNSC	Recognition of DNA damage by PCNA-containing replication complex
FLNA	HNSC	Mismatch Repair
FLNA	HNSC	Processive synthesis on the lagging strand
FLNA	HNSC	Host Interactions of HIV factors
FLNA	HNSC	Viral Messenger RNA Synthesis
FLNA	HNSC	ISG15 antiviral mechanism
FLNA	HNSC	Antiviral mechanism by IFN-stimulated genes
FLNA	HNSC	Gap-filling DNA repair synthesis and ligation in TC-NER
FLNA	HNSC	PCNA-Dependent Long Patch Base Excision Repair
FLNA	HNSC	Glycogen breakdown (glycogenolysis)
FLNA	HNSC	Gap-filling DNA repair synthesis and ligation in GG-NER
FLNA	HNSC	Regulation of HSF1-mediated heat shock response
FLNA	HNSC	Eukaryotic Translation Initiation
FLNA	HNSC	Cap-dependent Translation Initiation
FLNA	HNSC	Regulatory RNA pathways
FLNA	HNSC	Regulation of Glucokinase by Glucokinase Regulatory Protein
FLNA	HNSC	Nuclear Envelope Breakdown
FLNA	HNSC	Pausing and recovery of Tat-mediated HIV elongation
FLNA	HNSC	Tat-mediated HIV elongation arrest and recovery
FLNA	HNSC	Resolution of AP sites via the multiple-nucleotide patch replacement pathway
FLNA	HNSC	Golgi to ER Retrograde Transport
FLNA	HNSC	COPI Mediated Transport
FLNA	HNSC	eNOS activation
FLNA	HNSC	Elongation arrest and recovery
FLNA	HNSC	Rev-mediated nuclear export of HIV RNA
FLNA	HNSC	HIV elongation arrest and recovery
FLNA	HNSC	Pausing and recovery of HIV elongation
FLNA	HNSC	Vpr-mediated nuclear import of PICs
FLNA	HNSC	Cleavage of Growing Transcript in the Termination Region
FLNA	HNSC	RNA Polymerase II Transcription Termination
FLNA	HNSC	Post-Elongation Processing of the Transcript
FLNA	HNSC	HIV Transcription Initiation
FLNA	HNSC	RNA Polymerase II HIV Promoter Escape
FLNA	HNSC	RNA Polymerase II Promoter Escape
FLNA	HNSC	RNA Polymerase II Transcription Pre-Initiation And Promoter Opening
FLNA	HNSC	RNA Polymerase II Transcription Initiation
FLNA	HNSC	RNA Polymerase II Transcription Initiation And Promoter Clearance
FLNA	HNSC	Nuclear Pore Complex (NPC) Disassembly
FLNA	HNSC	DNA strand elongation
FLNA	HNSC	Inositol phosphate metabolism
FLNA	HNSC	Transcription-coupled NER (TC-NER)
FLNA	HNSC	L13a-mediated translational silencing of Ceruloplasmin expression
FLNA	HNSC	3' -UTR-mediated translational regulation
FLNA	HNSC	Lagging Strand Synthesis
FLNA	HNSC	GTP hydrolysis and joining of the 60S ribosomal subunit
FLNA	HNSC	Interactions of Vpr with host cellular proteins
FLNA	HNSC	Synthesis of DNA
FLNA	HNSC	Tetrahydrobiopterin (BH4) synthesis, recycling, salvage and regulation
FLNA	HNSC	Ionotropic activity of Kainate Receptors
FLNA	HNSC	Activation of Ca-permeable Kainate Receptor
FLNA	HNSC	CLEC7A (Dectin-1) induces NFAT activation
FLNA	HNSC	Telomere C-strand (Lagging Strand) Synthesis
FLNA	HNSC	VEGFR2 mediated vascular permeability
FLNA	HNSC	RHO GTPases activate PAKs
FLNA	HNSC	Cell Cycle
FLNA	HNSC	Formation of a pool of free 40S subunits
FLNA	HNSC	Formation of the ternary complex, and subsequently, the 43S complex
FLNA	HNSC	Nucleotide Excision Repair
FLNA	HNSC	CLEC7A (Dectin-1) signaling
FLNA	HNSC	Signaling by the B Cell Receptor (BCR)
FLNA	HNSC	S Phase
FLNA	HNSC	DNA Replication
FLNA	HNSC	Vif-mediated degradation of APOBEC3G
FLNA	HNSC	Polymerase switching on the C-strand of the telomere
FLNA	HNSC	Polymerase switching
FLNA	HNSC	Leading Strand Synthesis
HRAS	HNSC	Cellular response to heat stress
HRAS	HNSC	Transcriptional regulation by small RNAs
HRAS	HNSC	SUMOylation of DNA damage response and repair proteins
HRAS	HNSC	SUMO E3 ligases SUMOylate target proteins
HRAS	HNSC	Viral Messenger RNA Synthesis
HRAS	HNSC	SUMOylation
HRAS	HNSC	Regulation of Glucokinase by Glucokinase Regulatory Protein
HRAS	HNSC	Regulation of HSF1-mediated heat shock response
HRAS	HNSC	Rev-mediated nuclear export of HIV RNA
HRAS	HNSC	Nuclear import of Rev protein
HRAS	HNSC	Vpr-mediated nuclear import of PICs
HRAS	HNSC	Nuclear Pore Complex (NPC) Disassembly
HRAS	HNSC	Late Phase of HIV Life Cycle
HRAS	HNSC	Interactions of Rev with host cellular proteins
HRAS	HNSC	Interactions of Vpr with host cellular proteins
HRAS	HNSC	HIV Life Cycle
HRAS	HNSC	Regulatory RNA pathways
HRAS	HNSC	Glucose transport
HRAS	HNSC	Hexose transport
HRAS	HNSC	Nuclear Envelope Breakdown
HRAS	HNSC	mRNA Splicing - Minor Pathway
HRAS	HNSC	mRNA Splicing - Major Pathway
HRAS	HNSC	mRNA Splicing
HRAS	HNSC	Post-translational protein modification
HRAS	HNSC	Processing of Capped Intron-Containing Pre-mRNA
HRAS	HNSC	Resolution of Sister Chromatid Cohesion
HRAS	HNSC	RHO GTPase Effectors
HRAS	HNSC	RNA Polymerase III Transcription Initiation From Type 3 Promoter
HRAS	HNSC	Mitotic Prometaphase
HRAS	HNSC	RHO GTPases Activate Formins
HRAS	HNSC	ISG15 antiviral mechanism
HRAS	HNSC	Antiviral mechanism by IFN-stimulated genes
HRAS	HNSC	RNA Polymerase I, RNA Polymerase III, and Mitochondrial Transcription
HRAS	HNSC	SLC-mediated transmembrane transport
HRAS	HNSC	Translesion synthesis by Y family DNA polymerases bypasses lesions on DNA template
HRAS	HNSC	RNA Polymerase III Transcription
HRAS	HNSC	RNA Polymerase III Abortive And Retractive Initiation
HRAS	HNSC	RNA Polymerase III Transcription Initiation
HRAS	HNSC	Transcription
HRAS	HNSC	HIV Infection
HRAS	HNSC	Mitotic Prophase
HRAS	HNSC	DNA Damage Bypass
HRAS	HNSC	Signaling by Rho GTPases
HRAS	HNSC	HIV Transcription Initiation
HRAS	HNSC	RNA Polymerase II HIV Promoter Escape
HRAS	HNSC	RNA Polymerase II Promoter Escape
HRAS	HNSC	RNA Polymerase II Transcription Pre-Initiation And Promoter Opening
HRAS	HNSC	RNA Polymerase II Transcription Initiation
HRAS	HNSC	RNA Polymerase II Transcription Initiation And Promoter Clearance
ROCK2	HNSC	Diseases of signal transduction
ROCK2	HNSC	Adaptive Immune System
ROCK2	HNSC	DAP12 interactions
ROCK2	HNSC	Translesion synthesis by REV1
ROCK2	HNSC	Translesion synthesis by POLK
ROCK2	HNSC	Translesion synthesis by POLI
ROCK2	HNSC	Interleukin-3, 5 and GM-CSF signaling
PTEN	HNSC	The citric acid (TCA) cycle and respiratory electron transport
PTEN	HNSC	DARPP-32 events
PTEN	HNSC	RHO GTPases activate IQGAPs
PTEN	HNSC	Respiratory electron transport
PTEN	HNSC	Calmodulin induced events
PTEN	HNSC	CaM pathway
PTEN	HNSC	Respiratory electron transport, ATP synthesis by chemiosmotic coupling, and heat production by uncoupling proteins.
PTEN	HNSC	Ca-dependent events
PTEN	HNSC	DAG and IP3 signaling
PTEN	HNSC	Transcription
PTEN	HNSC	DNA methylation
PTEN	HNSC	PLC-gamma1 signalling
PTEN	HNSC	EGFR interacts with phospholipase C-gamma
PTEN	HNSC	Amyloids
PTEN	HNSC	PLCG1 events in ERBB2 signaling
PTEN	HNSC	eNOS activation
PTEN	HNSC	NoRC negatively regulates rRNA expression
PTEN	HNSC	SIRT1 negatively regulates rRNA Expression
PTEN	HNSC	RHO GTPases activate PAKs
PTEN	HNSC	Negative epigenetic regulation of rRNA expression
PTEN	HNSC	Tetrahydrobiopterin (BH4) synthesis, recycling, salvage and regulation
PTEN	HNSC	Ionotropic activity of Kainate Receptors
PTEN	HNSC	Activation of Ca-permeable Kainate Receptor
PTEN	HNSC	CLEC7A (Dectin-1) induces NFAT activation
PTEN	HNSC	PRC2 methylates histones and DNA
PTEN	HNSC	Synthesis of IP3 and IP4 in the cytosol
PTEN	HNSC	VEGFR2 mediated cell proliferation
PTEN	HNSC	PLC beta mediated events
PTEN	HNSC	Phospholipase C-mediated cascade; FGFR3
PTEN	HNSC	Generic Transcription Pathway
PTEN	HNSC	Oxidative Stress Induced Senescence
PTEN	HNSC	G-protein mediated events
PTEN	HNSC	Inositol phosphate metabolism
PTEN	HNSC	Phospholipase C-mediated cascade; FGFR4
PTEN	HNSC	Phospholipase C-mediated cascade: FGFR1
PTEN	HNSC	Epigenetic regulation of gene expression
PTEN	HNSC	Phospholipase C-mediated cascade; FGFR2
PTEN	HNSC	Polo-like kinase mediated events
PTEN	HNSC	CREB phosphorylation through the activation of CaMKII
PTEN	HNSC	Activation of Kainate Receptors upon glutamate binding
PTEN	HNSC	Glycogen breakdown (glycogenolysis)
PTEN	HNSC	HDMs demethylate histones
PTEN	HNSC	Post NMDA receptor activation events
PTEN	HNSC	Transcriptional Regulation by TP53
PTEN	HNSC	TP53 Regulates Metabolic Genes
PTEN	HNSC	Activated PKN1 stimulates transcription of AR (androgen receptor) regulated genes KLK2 and KLK3
PTEN	HNSC	Ras activation uopn Ca2+ infux through NMDA receptor
PTEN	HNSC	Citric acid cycle (TCA cycle)
PTEN	HNSC	Chromatin modifying enzymes
PTEN	HNSC	Chromatin organization
PTEN	HNSC	Platelet degranulation
PTEN	HNSC	Metabolism of nitric oxide
PTEN	HNSC	eNOS activation and regulation
TLN1	HNSC	mRNA Splicing - Major Pathway
TLN1	HNSC	mRNA Splicing
TLN1	HNSC	Processing of Capped Intron-Containing Pre-mRNA
TLN1	HNSC	Infectious disease
TLN1	HNSC	mRNA Splicing - Minor Pathway
TLN1	HNSC	Transcription
TLN1	HNSC	DNA Repair
TLN1	HNSC	RNA Polymerase II Transcription
TLN1	HNSC	HIV Infection
TLN1	HNSC	Cell Cycle, Mitotic
TLN1	HNSC	Transport of Mature Transcript to Cytoplasm
TLN1	HNSC	Cleavage of Growing Transcript in the Termination Region
TLN1	HNSC	RNA Polymerase II Transcription Termination
TLN1	HNSC	Post-Elongation Processing of the Transcript
LAMA1	HNSC	Highly calcium permeable nicotinic acetylcholine receptors
LAMA1	HNSC	Highly calcium permeable postsynaptic nicotinic acetylcholine receptors
LAMA1	HNSC	Presynaptic nicotinic acetylcholine receptors
LAMA1	HNSC	Acetylcholine Binding And Downstream Events
LAMA1	HNSC	Postsynaptic nicotinic acetylcholine receptors
LAMA1	HNSC	Activation of Nicotinic Acetylcholine Receptors
BRAF	HNSC	Autodegradation of the E3 ubiquitin ligase COP1
BRAF	HNSC	Stabilization of p53
BRAF	HNSC	Synthesis of DNA
BRAF	HNSC	p53-Dependent G1 DNA Damage Response
BRAF	HNSC	p53-Dependent G1/S DNA damage checkpoint
BRAF	HNSC	DNA Replication
BRAF	HNSC	S Phase
BRAF	HNSC	CDT1 association with the CDC6:ORC:origin complex
BRAF	HNSC	G1/S DNA Damage Checkpoints
BRAF	HNSC	Cell Cycle Checkpoints
BRAF	HNSC	Assembly of the pre-replicative complex
BRAF	HNSC	M/G1 Transition
BRAF	HNSC	DNA Replication Pre-Initiation
BRAF	HNSC	Membrane Trafficking
BRAF	HNSC	Ubiquitin Mediated Degradation of Phosphorylated Cdc25A
BRAF	HNSC	p53-Independent DNA Damage Response
BRAF	HNSC	p53-Independent G1/S DNA damage checkpoint
BRAF	HNSC	Orc1 removal from chromatin
BRAF	HNSC	Switching of origins to a post-replicative state
BRAF	HNSC	SCF-beta-TrCP mediated degradation of Emi1
BRAF	HNSC	Cell Cycle, Mitotic
BRAF	HNSC	AUF1 (hnRNP D0) destabilizes mRNA
BRAF	HNSC	Hh mutants that don't undergo autocatalytic processing are degraded by ERAD
BRAF	HNSC	Hh mutants abrogate ligand secretion
BRAF	HNSC	Separation of Sister Chromatids
BRAF	HNSC	Removal of licensing factors from origins
BRAF	HNSC	Regulation of DNA replication
BRAF	HNSC	Cell Cycle
BRAF	HNSC	Recruitment of mitotic centrosome proteins and complexes
BRAF	HNSC	Centrosome maturation
ITGB1	HNSC	mRNA Splicing - Major Pathway
ITGB1	HNSC	mRNA Splicing
ITGB1	HNSC	Processing of Capped Intron-Containing Pre-mRNA
ITGB1	HNSC	mRNA Splicing - Minor Pathway
PRKCG	HNSC	mRNA Splicing - Major Pathway
PRKCG	HNSC	mRNA Splicing
PRKCG	HNSC	Processing of Capped Intron-Containing Pre-mRNA
SOS1	HNSC	Ionotropic activity of Kainate Receptors
SOS1	HNSC	Activation of Ca-permeable Kainate Receptor
SOS1	HNSC	CLEC7A (Dectin-1) induces NFAT activation
SOS1	HNSC	Cytosolic tRNA aminoacylation
SOS1	HNSC	Transmission across Chemical Synapses
SOS1	HNSC	CLEC7A (Dectin-1) signaling
SOS1	HNSC	mRNA Splicing - Minor Pathway
SOS1	HNSC	Activation of Kainate Receptors upon glutamate binding
SOS1	HNSC	FCERI mediated Ca+2 mobilization
SOS1	HNSC	Deadenylation-dependent mRNA decay
SOS1	HNSC	C-type lectin receptors (CLRs)
SOS1	HNSC	eNOS activation
SOS1	HNSC	Deadenylation of mRNA
SOS1	HNSC	HIV Transcription Elongation
SOS1	HNSC	Formation of HIV-1 elongation complex containing HIV-1 Tat
SOS1	HNSC	Tat-mediated elongation of the HIV-1 transcript
SOS1	HNSC	tRNA Aminoacylation
SOS1	HNSC	Tetrahydrobiopterin (BH4) synthesis, recycling, salvage and regulation
SOS1	HNSC	Formation of RNA Pol II elongation complex
SOS1	HNSC	Formation of HIV elongation complex in the absence of HIV Tat
SOS1	HNSC	RNA Polymerase II Transcription Elongation
SOS1	HNSC	Muscle contraction
SOS1	HNSC	RNA Polymerase II Pre-transcription Events
SOS1	HNSC	Transcription of the HIV genome
SOS1	HNSC	Calmodulin induced events
SOS1	HNSC	CaM pathway
SOS1	HNSC	Ca-dependent events
SOS1	HNSC	Pausing and recovery of Tat-mediated HIV elongation
SOS1	HNSC	Tat-mediated HIV elongation arrest and recovery
SOS1	HNSC	RHO GTPases activate IQGAPs
SOS1	HNSC	Glucose metabolism
SOS1	HNSC	Elongation arrest and recovery
SOS1	HNSC	HIV elongation arrest and recovery
SOS1	HNSC	Pausing and recovery of HIV elongation
SOS1	HNSC	Neuronal System
SOS1	HNSC	Antigen activates B Cell Receptor (BCR) leading to generation of second messengers
SOS1	HNSC	Amino acid synthesis and interconversion (transamination)
SOS1	HNSC	DAG and IP3 signaling
SOS1	HNSC	CREB phosphorylation through the activation of CaMKII
SOS1	HNSC	Glycogen breakdown (glycogenolysis)
SOS1	HNSC	Transcription
SOS1	HNSC	PLC-gamma1 signalling
SOS1	HNSC	EGFR interacts with phospholipase C-gamma
SOS1	HNSC	Post NMDA receptor activation events
SOS1	HNSC	PLCG1 events in ERBB2 signaling
SOS1	HNSC	RNA Polymerase II Transcription
SOS1	HNSC	Ras activation uopn Ca2+ infux through NMDA receptor
SOS1	HNSC	Citric acid cycle (TCA cycle)
SOS1	HNSC	RNA Polymerase III Chain Elongation
SOS1	HNSC	RNA Polymerase III Transcription Termination
SOS1	HNSC	Neurotransmitter Receptor Binding And Downstream Transmission In The Postsynaptic Cell
SOS1	HNSC	Metabolism of nitric oxide
SOS1	HNSC	eNOS activation and regulation
SOS1	HNSC	Activation of NMDA receptor upon glutamate binding and postsynaptic events
MAPK1	HNSC	Resolution of Sister Chromatid Cohesion
MAPK1	HNSC	Mitotic Prometaphase
MAPK1	HNSC	Cellular response to heat stress
MAPK1	HNSC	Cell Cycle
MAPK1	HNSC	Viral Messenger RNA Synthesis
MAPK1	HNSC	Regulation of Glucokinase by Glucokinase Regulatory Protein
MAPK1	HNSC	Regulation of HSF1-mediated heat shock response
MAPK1	HNSC	Rev-mediated nuclear export of HIV RNA
MAPK1	HNSC	Nuclear import of Rev protein
MAPK1	HNSC	Vpr-mediated nuclear import of PICs
MAPK1	HNSC	Cellular responses to stress
MAPK1	HNSC	Nuclear Pore Complex (NPC) Disassembly
MAPK1	HNSC	Interactions of Rev with host cellular proteins
MAPK1	HNSC	Interactions of Vpr with host cellular proteins
MAPK1	HNSC	ISG15 antiviral mechanism
MAPK1	HNSC	Antiviral mechanism by IFN-stimulated genes
MAPK1	HNSC	RHO GTPases Activate Formins
MAPK1	HNSC	Glucose transport
MAPK1	HNSC	Cell Cycle, Mitotic
MAPK1	HNSC	Hexose transport
MAPK1	HNSC	Nuclear Envelope Breakdown
MAPK1	HNSC	Transcriptional regulation by small RNAs
MAPK1	HNSC	SUMOylation of DNA damage response and repair proteins
MAPK1	HNSC	SUMO E3 ligases SUMOylate target proteins
MAPK1	HNSC	Separation of Sister Chromatids
MAPK1	HNSC	SUMOylation
MAPK1	HNSC	Mitotic Anaphase
MAPK1	HNSC	Mitotic Metaphase and Anaphase
MAPK1	HNSC	Metabolism of steroid hormones and vitamin D
MAPK1	HNSC	Steroid hormones
MAPK1	HNSC	RHO GTPase Effectors
MAPK1	HNSC	M Phase
MAPK1	HNSC	Signaling by Rho GTPases
MAPK1	HNSC	Regulatory RNA pathways
MAPK1	HNSC	Influenza Viral RNA Transcription and Replication
MAPK1	HNSC	Influenza Life Cycle
MAPK1	HNSC	Cytosolic iron-sulfur cluster assembly
MAPK1	HNSC	Mitotic Prophase
MAPK1	HNSC	Influenza Infection
MAPK1	HNSC	Late Phase of HIV Life Cycle
MAPK1	HNSC	Host Interactions of HIV factors
PIK3CA	HNSC	mRNA Splicing - Major Pathway
PIK3CA	HNSC	mRNA Splicing
PIK3CA	HNSC	Processing of Capped Intron-Containing Pre-mRNA
PIK3CA	HNSC	mRNA Splicing - Minor Pathway
PIK3CA	HNSC	Transport of Mature Transcript to Cytoplasm
PIK3CA	HNSC	Post-Elongation Processing of Intron-Containing pre-mRNA
PIK3CA	HNSC	mRNA 3'-end processing
PIK3CA	HNSC	Transport of Mature mRNA derived from an Intron-Containing Transcript
PIK3CA	HNSC	Cell Cycle
PIK3CA	HNSC	Cleavage of Growing Transcript in the Termination Region
PIK3CA	HNSC	RNA Polymerase II Transcription Termination
PIK3CA	HNSC	Post-Elongation Processing of the Transcript
PIK3CA	HNSC	RNA Polymerase II Transcription
PIK3CA	HNSC	M Phase
PIK3CA	HNSC	HIV Infection
PIK3CA	HNSC	Transcription
PIK3CA	HNSC	Cell Cycle, Mitotic
PIK3CA	HNSC	Infectious disease
PIK3CA	HNSC	DNA Repair
PIK3CA	HNSC	Mitotic Metaphase and Anaphase
PIK3CA	HNSC	degradation of DVL
PIK3CA	HNSC	Cellular responses to stress
PIK3CA	HNSC	DNA Damage Bypass
PIK3CA	HNSC	Separation of Sister Chromatids
PIK3CA	HNSC	Antigen processing-Cross presentation
PIK3CA	HNSC	Hedgehog ligand biogenesis
PIK3CA	HNSC	Mitotic Anaphase
PIK3CA	HNSC	ISG15 antiviral mechanism
PIK3CA	HNSC	Antiviral mechanism by IFN-stimulated genes
PIK3CA	HNSC	Degradation of beta-catenin by the destruction complex
PIK3CA	HNSC	Purine ribonucleoside monophosphate biosynthesis
PIK3CA	HNSC	Autodegradation of the E3 ubiquitin ligase COP1
PIK3CA	HNSC	Nucleotide Excision Repair
PIK3CA	HNSC	Host Interactions of HIV factors
PIK3CA	HNSC	Stabilization of p53
PIK3CA	HNSC	Abortive elongation of HIV-1 transcript in the absence of Tat
PIK3CA	HNSC	Vif-mediated degradation of APOBEC3G
PIK3CA	HNSC	SCF-beta-TrCP mediated degradation of Emi1
PIK3CA	HNSC	Cytosolic tRNA aminoacylation
PIK3CA	HNSC	Signaling by Hedgehog
PIK3CA	HNSC	Hh mutants that don't undergo autocatalytic processing are degraded by ERAD
PIK3CA	HNSC	Hh mutants abrogate ligand secretion
PIK3CA	HNSC	p53-Dependent G1 DNA Damage Response
PIK3CA	HNSC	p53-Dependent G1/S DNA damage checkpoint
PIK3CA	HNSC	Regulation of Hypoxia-inducible Factor (HIF) by oxygen
PIK3CA	HNSC	Cellular response to hypoxia
PIK3CA	HNSC	Class I MHC mediated antigen processing & presentation
PIK3CA	HNSC	Recognition of DNA damage by PCNA-containing replication complex
PIK3CA	HNSC	The citric acid (TCA) cycle and respiratory electron transport
PIK3CA	HNSC	Asymmetric localization of PCP proteins
PIK3CA	HNSC	G1/S DNA Damage Checkpoints
PIK3CA	HNSC	Translation initiation complex formation
PIK3CA	HNSC	Ribosomal scanning and start codon recognition
PIK3CA	HNSC	PCP/CE pathway
PIK3CA	HNSC	Degradation of GLI2 by the proteasome
PIK3CA	HNSC	GLI3 is processed to GLI3R by the proteasome
PIK3CA	HNSC	Activation of the mRNA upon binding of the cap-binding complex and eIFs, and subsequent binding to 43S
PIK3CA	HNSC	Cytosolic sensors of pathogen-associated DNA
PIK3CA	HNSC	Degradation of GLI1 by the proteasome
PIK3CA	HNSC	Hedgehog 'on' state
PIK3CA	HNSC	Respiratory electron transport, ATP synthesis by chemiosmotic coupling, and heat production by uncoupling proteins.
PIK3CA	HNSC	RHO GTPase Effectors
PIK3CA	HNSC	Mitotic Prometaphase
PIK3CA	HNSC	mRNA Capping
PIK3CA	HNSC	RHO GTPases Activate Formins
PIK3CG	HNSC	The citric acid (TCA) cycle and respiratory electron transport
PIK3CG	HNSC	Transcription
PIK3CG	HNSC	Citric acid cycle (TCA cycle)
PIK3CG	HNSC	RNA Polymerase III Chain Elongation
PIK3CG	HNSC	RNA Polymerase III Transcription Termination
PIK3CG	HNSC	mRNA Splicing - Major Pathway
PIK3CG	HNSC	mRNA Splicing
PIK3CG	HNSC	Processing of Capped Intron-Containing Pre-mRNA
PIK3CG	HNSC	Pyruvate metabolism and Citric Acid (TCA) cycle
PIK3CG	HNSC	PRC2 methylates histones and DNA
PIK3CG	HNSC	RNA Polymerase III Transcription Initiation From Type 2 Promoter
PIK3CG	HNSC	RNA Polymerase III Transcription Initiation From Type 1 Promoter
PIK3CG	HNSC	RNA Polymerase III Transcription Initiation From Type 3 Promoter
PIK3CG	HNSC	Epigenetic regulation of gene expression
PIK3CG	HNSC	Pausing and recovery of Tat-mediated HIV elongation
PIK3CG	HNSC	Tat-mediated HIV elongation arrest and recovery
PIK3CG	HNSC	Elongation arrest and recovery
PIK3CG	HNSC	HIV elongation arrest and recovery
PIK3CG	HNSC	Pausing and recovery of HIV elongation
PIK3CG	HNSC	Respiratory electron transport, ATP synthesis by chemiosmotic coupling, and heat production by uncoupling proteins.
RICTOR	HNSC	Aflatoxin activation and detoxification
RICTOR	HNSC	Synthesis of Leukotrienes (LT) and Eoxins (EX)
RICTOR	HNSC	Glutathione synthesis and recycling
TSC2	HNSC	mRNA Splicing - Major Pathway
TSC2	HNSC	mRNA Splicing
TSC2	HNSC	Processing of Capped Intron-Containing Pre-mRNA
TSC2	HNSC	Cytosolic tRNA aminoacylation
TSC2	HNSC	tRNA Aminoacylation
TSC2	HNSC	mRNA Splicing - Minor Pathway
RPS6KA6	HNSC	HATs acetylate histones
RPS6KA6	HNSC	Chromatin modifying enzymes
RPS6KA6	HNSC	Chromatin organization
RPS6KA2	HNSC	mRNA Splicing - Major Pathway
RPS6KA2	HNSC	mRNA Splicing
RPS6KA2	HNSC	Processing of Capped Intron-Containing Pre-mRNA
RPS6KA2	HNSC	mRNA Splicing - Minor Pathway
RPS6KA2	HNSC	Pausing and recovery of Tat-mediated HIV elongation
RPS6KA2	HNSC	Tat-mediated HIV elongation arrest and recovery
RPS6KA2	HNSC	Elongation arrest and recovery
RPS6KA2	HNSC	HIV elongation arrest and recovery
RPS6KA2	HNSC	Pausing and recovery of HIV elongation
RPS6KA2	HNSC	RNA Polymerase II Transcription
RPS6KA2	HNSC	Transcription
RPS6KA2	HNSC	Translation initiation complex formation
RPS6KA2	HNSC	Ribosomal scanning and start codon recognition
RPS6KA2	HNSC	HIV Transcription Elongation
RPS6KA2	HNSC	Formation of HIV-1 elongation complex containing HIV-1 Tat
RPS6KA2	HNSC	Tat-mediated elongation of the HIV-1 transcript
RPS6KA2	HNSC	Activation of the mRNA upon binding of the cap-binding complex and eIFs, and subsequent binding to 43S
RPS6KA2	HNSC	Formation of RNA Pol II elongation complex
RPS6KA2	HNSC	Formation of HIV elongation complex in the absence of HIV Tat
RPS6KA2	HNSC	RNA Polymerase II Transcription Elongation
RPS6KA2	HNSC	Formation of transcription-coupled NER (TC-NER) repair complex
RPS6KA2	HNSC	Dual incision reaction in TC-NER
RPS6KA2	HNSC	Loss of Nlp from mitotic centrosomes
RPS6KA2	HNSC	Loss of proteins required for interphase microtubule organization from the centrosome
RPS6KA2	HNSC	RNA Polymerase II Pre-transcription Events
RPS6KA2	HNSC	Transcription of the HIV genome
RPS6KA2	HNSC	POU5F1 (OCT4), SOX2, NANOG activate genes related to proliferation
RPS6KA2	HNSC	Recruitment of mitotic centrosome proteins and complexes
RPS6KA2	HNSC	Centrosome maturation
RPS6KA2	HNSC	Glutathione synthesis and recycling
RPS6KA2	HNSC	Abortive elongation of HIV-1 transcript in the absence of Tat
RPS6KA2	HNSC	MicroRNA (miRNA) biogenesis
RPS6KA2	HNSC	Deadenylation of mRNA
RPS6KA2	HNSC	Regulation of PLK1 Activity at G2/M Transition
RPS6KA2	HNSC	RNA Pol II CTD phosphorylation and interaction with CE
RPS6KA2	HNSC	PIWI-interacting RNA (piRNA) biogenesis
RPS6KA2	HNSC	RNA Pol II CTD phosphorylation and interaction with CE
RPS6KA2	HNSC	HIV Transcription Initiation
RPS6KA2	HNSC	RNA Polymerase II HIV Promoter Escape
RPS6KA2	HNSC	RNA Polymerase II Promoter Escape
RPS6KA2	HNSC	RNA Polymerase II Transcription Pre-Initiation And Promoter Opening
RPS6KA2	HNSC	RNA Polymerase II Transcription Initiation
RPS6KA2	HNSC	RNA Polymerase II Transcription Initiation And Promoter Clearance
RPS6KA2	HNSC	Transcription-coupled NER (TC-NER)
RPS6KA2	HNSC	mRNA Capping
RPS6KA2	HNSC	ISG15 antiviral mechanism
RPS6KA2	HNSC	Antiviral mechanism by IFN-stimulated genes
RPS6KA2	HNSC	Anchoring of the basal body to the plasma membrane
RPS6KA2	HNSC	Transcriptional regulation of pluripotent stem cells
RPS6KA2	HNSC	Eukaryotic Translation Initiation
RPS6KA2	HNSC	Cap-dependent Translation Initiation
RPS6KA2	HNSC	Formation of the ternary complex, and subsequently, the 43S complex
RPS6KA2	HNSC	Nucleotide Excision Repair
RPS6KA2	HNSC	Synthesis of Leukotrienes (LT) and Eoxins (EX)
RPS6KA2	HNSC	Aflatoxin activation and detoxification
RPS6KA2	HNSC	Formation of the Early Elongation Complex
RPS6KA2	HNSC	Formation of the HIV-1 Early Elongation Complex
RPS6KA2	HNSC	Translation
RPS6KA2	HNSC	Interferon Signaling
RPS6KA2	HNSC	Late Phase of HIV Life Cycle
RPS6KA1	HNSC	Oxidative Stress Induced Senescence
RPS6KA1	HNSC	PRC2 methylates histones and DNA
RPS6KA1	HNSC	Cellular Senescence
RPS6KA1	HNSC	RMTs methylate histone arginines
RPS6KA1	HNSC	Activated PKN1 stimulates transcription of AR (androgen receptor) regulated genes KLK2 and KLK3
CASP8	HNSC	mRNA Splicing - Major Pathway
CASP8	HNSC	mRNA Splicing
CASP8	HNSC	Processing of Capped Intron-Containing Pre-mRNA
CASP8	HNSC	Metabolism of polyamines
ATM	HNSC	HIV Infection
ATM	HNSC	Cell Cycle
ATM	HNSC	mRNA Splicing - Minor Pathway
ATM	HNSC	mRNA Splicing - Major Pathway
ATM	HNSC	mRNA Splicing
ATM	HNSC	Processing of Capped Intron-Containing Pre-mRNA
ATM	HNSC	Host Interactions of HIV factors
ATM	HNSC	ISG15 antiviral mechanism
ATM	HNSC	Antiviral mechanism by IFN-stimulated genes
ATM	HNSC	Pausing and recovery of Tat-mediated HIV elongation
ATM	HNSC	Tat-mediated HIV elongation arrest and recovery
ATM	HNSC	Elongation arrest and recovery
ATM	HNSC	HIV elongation arrest and recovery
ATM	HNSC	Pausing and recovery of HIV elongation
ATM	HNSC	HIV Life Cycle
ATM	HNSC	Infectious disease
ATM	HNSC	Cell Cycle, Mitotic
ATM	HNSC	Transcriptional regulation by small RNAs
ATM	HNSC	DNA Repair
ATM	HNSC	Late Phase of HIV Life Cycle
ATM	HNSC	Autodegradation of the E3 ubiquitin ligase COP1
ATM	HNSC	Stabilization of p53
ATM	HNSC	Ubiquitin Mediated Degradation of Phosphorylated Cdc25A
ATM	HNSC	p53-Independent DNA Damage Response
ATM	HNSC	p53-Independent G1/S DNA damage checkpoint
ATM	HNSC	p53-Dependent G1 DNA Damage Response
ATM	HNSC	p53-Dependent G1/S DNA damage checkpoint
ATM	HNSC	HIV Transcription Elongation
ATM	HNSC	Formation of HIV-1 elongation complex containing HIV-1 Tat
ATM	HNSC	Tat-mediated elongation of the HIV-1 transcript
ATM	HNSC	Formation of RNA Pol II elongation complex
ATM	HNSC	Formation of HIV elongation complex in the absence of HIV Tat
ATM	HNSC	RNA Polymerase II Transcription Elongation
ATM	HNSC	G1/S DNA Damage Checkpoints
ATM	HNSC	Double-Strand Break Repair
ATM	HNSC	RNA Polymerase II Transcription
ATM	HNSC	PCP/CE pathway
ATM	HNSC	Cross-presentation of soluble exogenous antigens (endosomes)
ATM	HNSC	Synthesis of DNA
ATM	HNSC	Abortive elongation of HIV-1 transcript in the absence of Tat
ATM	HNSC	Hedgehog 'on' state
ATM	HNSC	M Phase
ATM	HNSC	Regulation of activated PAK-2p34 by proteasome mediated degradation
ATM	HNSC	RNA Polymerase II Pre-transcription Events
ATM	HNSC	Regulation of Apoptosis
ATM	HNSC	Regulation of ornithine decarboxylase (ODC)
ATM	HNSC	CDK-mediated phosphorylation and removal of Cdc6
ATM	HNSC	Ubiquitin-dependent degradation of Cyclin D1
ATM	HNSC	Ubiquitin-dependent degradation of Cyclin D
ATM	HNSC	S Phase
ATM	HNSC	Transcription of the HIV genome
ATM	HNSC	Regulatory RNA pathways
ATM	HNSC	DNA Replication
ATM	HNSC	Vpu mediated degradation of CD4
ATM	HNSC	Nucleotide Excision Repair
ATM	HNSC	SCF(Skp2)-mediated degradation of p27/p21
ATM	HNSC	Vif-mediated degradation of APOBEC3G
ATM	HNSC	Antigen processing: Ubiquitination & Proteasome degradation
ATM	HNSC	SCF-beta-TrCP mediated degradation of Emi1
ATM	HNSC	Regulation of HSF1-mediated heat shock response
ATM	HNSC	degradation of AXIN
ATM	HNSC	Regulation of mRNA stability by proteins that bind AU-rich elements
ATM	HNSC	RNA Pol II CTD phosphorylation and interaction with CE
ATM	HNSC	Viral Messenger RNA Synthesis
ATM	HNSC	RNA Pol II CTD phosphorylation and interaction with CE
ATM	HNSC	AUF1 (hnRNP D0) destabilizes mRNA
ATM	HNSC	Hh mutants that don't undergo autocatalytic processing are degraded by ERAD
ATM	HNSC	Hh mutants abrogate ligand secretion
ATM	HNSC	degradation of DVL
ATM	HNSC	Nuclear Envelope Breakdown
ATM	HNSC	SUMOylation of DNA damage response and repair proteins
ATM	HNSC	SUMO E3 ligases SUMOylate target proteins
ATM	HNSC	Regulation of Glucokinase by Glucokinase Regulatory Protein
ATM	HNSC	mRNA Capping
ATM	HNSC	Asymmetric localization of PCP proteins
ATM	HNSC	Dectin-1 mediated noncanonical NF-kB signaling
ATM	HNSC	CDT1 association with the CDC6:ORC:origin complex
ATM	HNSC	Degradation of GLI2 by the proteasome
ATM	HNSC	GLI3 is processed to GLI3R by the proteasome
ATM	HNSC	Cyclin A:Cdk2-associated events at S phase entry
ATM	HNSC	beta-catenin independent WNT signaling
ATM	HNSC	Separation of Sister Chromatids
ATM	HNSC	Autodegradation of Cdh1 by Cdh1:APC/C
ATM	HNSC	Degradation of GLI1 by the proteasome
ATM	HNSC	Rev-mediated nuclear export of HIV RNA
ATM	HNSC	Nuclear import of Rev protein
ATM	HNSC	Vpr-mediated nuclear import of PICs
ATM	HNSC	Cyclin E associated events during G1/S transition
ATM	HNSC	Interferon Signaling
ATM	HNSC	SUMOylation
ATM	HNSC	Transcription-coupled NER (TC-NER)
ATM	HNSC	Hedgehog ligand biogenesis
ATM	HNSC	Transcription
ATM	HNSC	Nuclear Pore Complex (NPC) Disassembly
ATM	HNSC	ER-Phagosome pathway
ATM	HNSC	APC/C:Cdc20 mediated degradation of Securin
ATM	HNSC	Assembly of the pre-replicative complex
ATM	HNSC	Formation of the Early Elongation Complex
ATM	HNSC	Formation of the HIV-1 Early Elongation Complex
ATM	HNSC	Interactions of Rev with host cellular proteins
ATM	HNSC	Mitotic Anaphase
ATM	HNSC	Removal of the Flap Intermediate from the C-strand
ATM	HNSC	Mitotic Metaphase and Anaphase
ATM	HNSC	Interactions of Vpr with host cellular proteins
ATM	HNSC	POU5F1 (OCT4), SOX2, NANOG activate genes related to proliferation
ATM	HNSC	Activation of NF-kappaB in B cells
ATM	HNSC	Degradation of beta-catenin by the destruction complex
ATM	HNSC	Meiosis
ATM	HNSC	Cdc20:Phospho-APC/C mediated degradation of Cyclin A
ATM	HNSC	APC:Cdc20 mediated degradation of cell cycle proteins prior to satisfation of the cell cycle checkpoint
ATM	HNSC	Orc1 removal from chromatin
ATM	HNSC	Switching of origins to a post-replicative state
ATM	HNSC	APC/C:Cdh1 mediated degradation of Cdc20 and other APC/C:Cdh1 targeted proteins in late mitosis/early G1
ATM	HNSC	MicroRNA (miRNA) biogenesis
ATM	HNSC	APC/C:Cdc20 mediated degradation of mitotic proteins
ATM	HNSC	Removal of licensing factors from origins
ATM	HNSC	Regulation of DNA replication
ATM	HNSC	Activation of APC/C and APC/C:Cdc20 mediated degradation of mitotic proteins
ATM	HNSC	Processive synthesis on the C-strand of the telomere
ATM	HNSC	Signaling by Hedgehog
ATM	HNSC	Cellular response to heat stress
ATM	HNSC	Extension of Telomeres
ATM	HNSC	Glucose transport
ATM	HNSC	Regulation of APC/C activators between G1/S and early anaphase
ATM	HNSC	Antigen processing-Cross presentation
ATM	HNSC	Removal of the Flap Intermediate
ATM	HNSC	Hexose transport
ATM	HNSC	PIWI-interacting RNA (piRNA) biogenesis
ATM	HNSC	Hedgehog 'off' state
ATM	HNSC	M/G1 Transition
ATM	HNSC	DNA Replication Pre-Initiation
ATM	HNSC	CLEC7A (Dectin-1) signaling
ATM	HNSC	APC/C-mediated degradation of cell cycle proteins
ATM	HNSC	Regulation of mitotic cell cycle
ATM	HNSC	Formation of transcription-coupled NER (TC-NER) repair complex
ATM	HNSC	Dual incision reaction in TC-NER
ATM	HNSC	HIV Transcription Initiation
ATM	HNSC	RNA Polymerase II HIV Promoter Escape
ATM	HNSC	RNA Polymerase II Promoter Escape
ATM	HNSC	RNA Polymerase II Transcription Pre-Initiation And Promoter Opening
ATM	HNSC	RNA Polymerase II Transcription Initiation
ATM	HNSC	RNA Polymerase II Transcription Initiation And Promoter Clearance
ATM	HNSC	Mitotic G1-G1/S phases
ATM	HNSC	Processive synthesis on the lagging strand
ATM	HNSC	Homologous Recombination Repair
ATM	HNSC	Homologous recombination repair of replication-independent double-strand breaks
ATM	HNSC	Transcriptional regulation of pluripotent stem cells
ATM	HNSC	PCNA-Dependent Long Patch Base Excision Repair
ATM	HNSC	Meiotic synapsis
ATM	HNSC	Resolution of AP sites via the multiple-nucleotide patch replacement pathway
ATM	HNSC	Class I MHC mediated antigen processing & presentation
ATM	HNSC	Meiotic recombination
ATM	HNSC	Mitochondrial tRNA aminoacylation
ATM	HNSC	Lagging Strand Synthesis
ATM	HNSC	Mitotic Prophase
ATM	HNSC	Transcriptional regulation of white adipocyte differentiation
MAP3K14	HNSC	Glucose metabolism
MAP3K14	HNSC	RHO GTPases activate IQGAPs
IRAK3	HNSC	Homologous Recombination Repair
IRAK3	HNSC	Homologous recombination repair of replication-independent double-strand breaks
IRAK3	HNSC	Double-Strand Break Repair
IRAK3	HNSC	The citric acid (TCA) cycle and respiratory electron transport
IRAK3	HNSC	mRNA Splicing - Major Pathway
IRAK3	HNSC	mRNA Splicing
IRAK3	HNSC	Processing of Capped Intron-Containing Pre-mRNA
IRAK3	HNSC	Respiratory electron transport, ATP synthesis by chemiosmotic coupling, and heat production by uncoupling proteins.
IRAK3	HNSC	Molecules associated with elastic fibres
MAP3K1	HNSC	Processing of Capped Intron-Containing Pre-mRNA
MAP3K1	HNSC	mRNA Splicing - Major Pathway
MAP3K1	HNSC	mRNA Splicing
MAP3K4	HNSC	mRNA Splicing - Major Pathway
MAP3K4	HNSC	mRNA Splicing
MAP3K4	HNSC	Golgi to ER Retrograde Transport
MAP3K4	HNSC	COPI Mediated Transport
MAP3K4	HNSC	Processing of Capped Intron-Containing Pre-mRNA
NFKB2	HNSC	Late Phase of HIV Life Cycle
NFKB2	HNSC	HIV Life Cycle
NFKB2	HNSC	Generic Transcription Pathway
NFKB2	HNSC	HIV Infection
NFKB2	HNSC	Transcriptional activity of SMAD2/SMAD3:SMAD4 heterotrimer
NFKB2	HNSC	Infectious disease
NFKB2	HNSC	Signaling by TGF-beta Receptor Complex
NFKB2	HNSC	Transcriptional regulation by small RNAs
NFKB2	HNSC	Downregulation of ERBB2:ERBB3 signaling
NFKB2	HNSC	Host Interactions of HIV factors
NFKB2	HNSC	Glucose transport
NFKB2	HNSC	Transport of Mature mRNA derived from an Intron-Containing Transcript
NFKB2	HNSC	Hexose transport
NFKB2	HNSC	mRNA Splicing - Minor Pathway
NFKB2	HNSC	RNA Polymerase II Transcription
NFKB2	HNSC	Viral Messenger RNA Synthesis
NFKB2	HNSC	The citric acid (TCA) cycle and respiratory electron transport
NFKB2	HNSC	ISG15 antiviral mechanism
NFKB2	HNSC	Antiviral mechanism by IFN-stimulated genes
NFKB2	HNSC	SMAD2/SMAD3:SMAD4 heterotrimer regulates transcription
NFKB2	HNSC	mRNA Splicing - Major Pathway
NFKB2	HNSC	mRNA Splicing
NFKB2	HNSC	Regulation of Glucokinase by Glucokinase Regulatory Protein
NFKB2	HNSC	Transport of Mature Transcript to Cytoplasm
NFKB2	HNSC	Processing of Capped Intron-Containing Pre-mRNA
NFKB2	HNSC	Rev-mediated nuclear export of HIV RNA
NFKB2	HNSC	Nuclear import of Rev protein
NFKB2	HNSC	Vpr-mediated nuclear import of PICs
NFKB2	HNSC	Nuclear Pore Complex (NPC) Disassembly
NFKB2	HNSC	SUMOylation of DNA damage response and repair proteins
NFKB2	HNSC	SUMO E3 ligases SUMOylate target proteins
NFKB2	HNSC	Interactions of Rev with host cellular proteins
NFKB2	HNSC	Signaling by ERBB2
NF1	HNSC	DNA strand elongation
NF1	HNSC	Extension of Telomeres
NF1	HNSC	Repair synthesis for gap-filling by DNA polymerase in TC-NER
NF1	HNSC	Repair synthesis of patch ~27-30 bases long by DNA polymerase
NF1	HNSC	Gap-filling DNA repair synthesis and ligation in TC-NER
NF1	HNSC	PCNA-Dependent Long Patch Base Excision Repair
NF1	HNSC	Gap-filling DNA repair synthesis and ligation in GG-NER
NF1	HNSC	Resolution of AP sites via the multiple-nucleotide patch replacement pathway
NF1	HNSC	Lagging Strand Synthesis
NF1	HNSC	Removal of the Flap Intermediate from the C-strand
NF1	HNSC	Activation of ATR in response to replication stress
NF1	HNSC	Telomere C-strand (Lagging Strand) Synthesis
MECOM	HNSC	RHO GTPases activate PKNs
MECOM	HNSC	G2/M Transition
MECOM	HNSC	Mitotic G2-G2/M phases
MECOM	HNSC	Chk1/Chk2(Cds1) mediated inactivation of Cyclin B:Cdk1 complex
MECOM	HNSC	mRNA Splicing - Major Pathway
MECOM	HNSC	mRNA Splicing
MECOM	HNSC	Processing of Capped Intron-Containing Pre-mRNA
MECOM	HNSC	mRNA Splicing - Minor Pathway
MECOM	HNSC	Cell Cycle
MECOM	HNSC	G2/M DNA damage checkpoint
MECOM	HNSC	Recruitment of mitotic centrosome proteins and complexes
MECOM	HNSC	Centrosome maturation
MECOM	HNSC	Cell Cycle Checkpoints
MECOM	HNSC	Apoptosis
MECOM	HNSC	Cell Cycle, Mitotic
MECOM	HNSC	Programmed Cell Death
MECOM	HNSC	Regulation of PLK1 Activity at G2/M Transition
MECOM	HNSC	Activation of BH3-only proteins
MECOM	HNSC	Loss of Nlp from mitotic centrosomes
MECOM	HNSC	Loss of proteins required for interphase microtubule organization from the centrosome
MECOM	HNSC	Anchoring of the basal body to the plasma membrane
MECOM	HNSC	Activation of BAD and translocation to mitochondria
MECOM	HNSC	G2/M Checkpoints
MECOM	HNSC	Negative epigenetic regulation of rRNA expression
MECOM	HNSC	Transcriptional Regulation by TP53
MECOM	HNSC	TP53 Regulates Metabolic Genes
MECOM	HNSC	Intrinsic Pathway for Apoptosis
MECOM	HNSC	Activated PKN1 stimulates transcription of AR (androgen receptor) regulated genes KLK2 and KLK3
FGFR4	HNSC	Olfactory Signaling Pathway
RASA1	HNSC	mRNA Splicing - Major Pathway
RASA1	HNSC	mRNA Splicing
RASA1	HNSC	Processing of Capped Intron-Containing Pre-mRNA
RASA1	HNSC	mRNA Splicing - Minor Pathway
RASA1	HNSC	Abortive elongation of HIV-1 transcript in the absence of Tat
RASA1	HNSC	mRNA Capping
RASA1	HNSC	Pausing and recovery of Tat-mediated HIV elongation
RASA1	HNSC	Tat-mediated HIV elongation arrest and recovery
RASA1	HNSC	Elongation arrest and recovery
RASA1	HNSC	HIV elongation arrest and recovery
RASA1	HNSC	Pausing and recovery of HIV elongation
RASA1	HNSC	HIV Transcription Elongation
RASA1	HNSC	Formation of HIV-1 elongation complex containing HIV-1 Tat
RASA1	HNSC	Tat-mediated elongation of the HIV-1 transcript
RASA1	HNSC	Formation of RNA Pol II elongation complex
RASA1	HNSC	Formation of HIV elongation complex in the absence of HIV Tat
RASA1	HNSC	RNA Polymerase II Transcription Elongation
RASA1	HNSC	MicroRNA (miRNA) biogenesis
RASA1	HNSC	Formation of the Early Elongation Complex
RASA1	HNSC	Formation of the HIV-1 Early Elongation Complex
RASA1	HNSC	Transcription-coupled NER (TC-NER)
RASA1	HNSC	RNA Pol II CTD phosphorylation and interaction with CE
RASA1	HNSC	RNA Pol II CTD phosphorylation and interaction with CE
RASA1	HNSC	Nucleotide Excision Repair
RASA1	HNSC	HIV Infection
RASA1	HNSC	DNA Repair
RASA1	HNSC	Late Phase of HIV Life Cycle
RASA1	HNSC	RNA Polymerase II Transcription
RASA1	HNSC	RNA Polymerase II Pre-transcription Events
RASA1	HNSC	HIV Life Cycle
RASA1	HNSC	S Phase
RASA1	HNSC	Transcription of the HIV genome
RASA1	HNSC	Regulatory RNA pathways
RASA1	HNSC	Recognition of DNA damage by PCNA-containing replication complex
RASA1	HNSC	Transcriptional regulation by small RNAs
RASA1	HNSC	DNA Damage Bypass
RASA1	HNSC	POU5F1 (OCT4), SOX2, NANOG activate genes related to proliferation
RASA1	HNSC	Infectious disease
RASA1	HNSC	Repair synthesis for gap-filling by DNA polymerase in TC-NER
RASA1	HNSC	Repair synthesis of patch ~27-30 bases long by DNA polymerase
RASA1	HNSC	SUMOylation of DNA damage response and repair proteins
RASA1	HNSC	SUMO E3 ligases SUMOylate target proteins
RASA1	HNSC	PIWI-interacting RNA (piRNA) biogenesis
RASA1	HNSC	Transcription
RASA1	HNSC	Synthesis of DNA
RASA1	HNSC	Formation of transcription-coupled NER (TC-NER) repair complex
RASA1	HNSC	Dual incision reaction in TC-NER
RASA1	HNSC	SUMOylation
RASA1	HNSC	Gap-filling DNA repair synthesis and ligation in TC-NER
RASA1	HNSC	PCNA-Dependent Long Patch Base Excision Repair
RASA1	HNSC	Gap-filling DNA repair synthesis and ligation in GG-NER
RASA1	HNSC	DNA Replication
RASA1	HNSC	Transcriptional regulation of pluripotent stem cells
RASA1	HNSC	HIV Transcription Initiation
RASA1	HNSC	RNA Polymerase II HIV Promoter Escape
RASA1	HNSC	RNA Polymerase II Promoter Escape
RASA1	HNSC	RNA Polymerase II Transcription Pre-Initiation And Promoter Opening
RASA1	HNSC	RNA Polymerase II Transcription Initiation
RASA1	HNSC	RNA Polymerase II Transcription Initiation And Promoter Clearance
RASA1	HNSC	DNA strand elongation
RASA1	HNSC	Resolution of AP sites via the multiple-nucleotide patch replacement pathway
RASA1	HNSC	Ubiquitin-dependent degradation of Cyclin D1
RASA1	HNSC	Ubiquitin-dependent degradation of Cyclin D
RASA1	HNSC	Translesion synthesis by Y family DNA polymerases bypasses lesions on DNA template
RASA1	HNSC	Lagging Strand Synthesis
RASA1	HNSC	Removal of the Flap Intermediate from the C-strand
RASA1	HNSC	Regulation of HSF1-mediated heat shock response
RASA1	HNSC	Telomere C-strand (Lagging Strand) Synthesis
RASA1	HNSC	Glucose transport
RASA1	HNSC	Processive synthesis on the C-strand of the telomere
RASA1	HNSC	Extension of Telomeres
RASA1	HNSC	Cell Cycle Checkpoints
RASA1	HNSC	Hedgehog 'on' state
RASA1	HNSC	Hexose transport
RASA1	HNSC	Host Interactions of HIV factors
RASA1	HNSC	Viral Messenger RNA Synthesis
RASA1	HNSC	Cell Cycle
RASA1	HNSC	Polymerase switching on the C-strand of the telomere
RASA1	HNSC	Polymerase switching
RASA1	HNSC	Leading Strand Synthesis
RASA1	HNSC	Removal of the Flap Intermediate
RASA1	HNSC	Cell Cycle, Mitotic
RASA1	HNSC	Termination of translesion DNA synthesis
RASA1	HNSC	Telomere Maintenance
RASA1	HNSC	Regulation of Glucokinase by Glucokinase Regulatory Protein
RASA1	HNSC	ISG15 antiviral mechanism
RASA1	HNSC	Antiviral mechanism by IFN-stimulated genes
RASA1	HNSC	Mismatch repair (MMR) directed by MSH2:MSH6 (MutSalpha)
RASA1	HNSC	Mismatch repair (MMR) directed by MSH2:MSH3 (MutSbeta)
RASA1	HNSC	Translesion synthesis by REV1
RASA1	HNSC	Mismatch Repair
RASA1	HNSC	Processive synthesis on the lagging strand
RASA1	HNSC	Rev-mediated nuclear export of HIV RNA
RASA1	HNSC	Nuclear import of Rev protein
RASA1	HNSC	Vpr-mediated nuclear import of PICs
RASA1	HNSC	Resolution of Abasic Sites (AP sites)
RASA1	HNSC	Regulation of ornithine decarboxylase (ODC)
RASA1	HNSC	Nuclear Pore Complex (NPC) Disassembly
RASA1	HNSC	Base Excision Repair
RASA1	HNSC	Translesion synthesis by POLK
RASA1	HNSC	Translesion synthesis by POLI
RASA1	HNSC	G2/M Checkpoints
RASA1	HNSC	Cellular response to heat stress
RASA1	HNSC	Interactions of Rev with host cellular proteins
RASA1	HNSC	SLC-mediated transmembrane transport
RASA1	HNSC	Cytokine Signaling in Immune system
RASA1	HNSC	Interactions of Vpr with host cellular proteins
RASA1	HNSC	Vif-mediated degradation of APOBEC3G
RASA1	HNSC	Antigen processing: Ubiquitination & Proteasome degradation
RASA1	HNSC	Global Genomic NER (GG-NER)
RASA1	HNSC	Mitotic G1-G1/S phases
RASA1	HNSC	degradation of DVL
RASA1	HNSC	M/G1 Transition
RASA1	HNSC	DNA Replication Pre-Initiation
RASA1	HNSC	Double-Strand Break Repair
RASA1	HNSC	Degradation of GLI2 by the proteasome
RASA1	HNSC	GLI3 is processed to GLI3R by the proteasome
RASA1	HNSC	Degradation of GLI1 by the proteasome
RASA1	HNSC	Signaling by Hedgehog
RASA1	HNSC	Activation of BH3-only proteins
RASA1	HNSC	snRNP Assembly
RASA1	HNSC	Metabolism of non-coding RNA
RASA1	HNSC	Nuclear Envelope Breakdown
RASA1	HNSC	Assembly of the pre-replicative complex
RASA1	HNSC	Cellular responses to stress
RASA1	HNSC	Cleavage of Growing Transcript in the Termination Region
RASA1	HNSC	RNA Polymerase II Transcription Termination
RASA1	HNSC	Post-Elongation Processing of the Transcript
RASA1	HNSC	Degradation of beta-catenin by the destruction complex
RASA1	HNSC	Transport of Mature mRNA derived from an Intron-Containing Transcript
FOS	HNSC	mRNA Splicing - Major Pathway
FOS	HNSC	mRNA Splicing
FOS	HNSC	Processing of Capped Intron-Containing Pre-mRNA
FOS	HNSC	Regulation of PLK1 Activity at G2/M Transition
FOS	HNSC	RNA Polymerase III Chain Elongation
FOS	HNSC	RNA Polymerase III Transcription Termination
FOS	HNSC	Cell Cycle
FOS	HNSC	RNA Polymerase III Transcription Initiation From Type 2 Promoter
FOS	HNSC	RNA Polymerase III Transcription Initiation From Type 1 Promoter
FOS	HNSC	Loss of Nlp from mitotic centrosomes
FOS	HNSC	Loss of proteins required for interphase microtubule organization from the centrosome
FOS	HNSC	RNA Polymerase III Transcription Initiation From Type 3 Promoter
FOS	HNSC	G2/M Transition
FOS	HNSC	Mitotic G2-G2/M phases
FOS	HNSC	Recruitment of mitotic centrosome proteins and complexes
FOS	HNSC	Centrosome maturation
FOS	HNSC	RNA Polymerase III Transcription
FOS	HNSC	RNA Polymerase III Abortive And Retractive Initiation
FOS	HNSC	RNA Polymerase III Transcription Initiation
FOS	HNSC	Regulation of mRNA stability by proteins that bind AU-rich elements
FOS	HNSC	Anchoring of the basal body to the plasma membrane
FOS	HNSC	Regulation of ornithine decarboxylase (ODC)
FOS	HNSC	Transcription
FOS	HNSC	AUF1 (hnRNP D0) destabilizes mRNA
FOS	HNSC	Hh mutants that don't undergo autocatalytic processing are degraded by ERAD
FOS	HNSC	Hh mutants abrogate ligand secretion
MAP4K4	HNSC	Regulation of PLK1 Activity at G2/M Transition
MAP4K4	HNSC	Processing of Capped Intron-Containing Pre-mRNA
MAP4K4	HNSC	Activation of IRF3/IRF7 mediated by TBK1/IKK epsilon
MAP4K4	HNSC	Loss of Nlp from mitotic centrosomes
MAP4K4	HNSC	Loss of proteins required for interphase microtubule organization from the centrosome
MAP4K4	HNSC	G2/M Transition
MAP4K4	HNSC	Mitotic G2-G2/M phases
MAP4K4	HNSC	Recruitment of mitotic centrosome proteins and complexes
MAP4K4	HNSC	Centrosome maturation
MAP4K4	HNSC	mRNA Splicing - Major Pathway
MAP4K4	HNSC	mRNA Splicing
RPS6KA5	HNSC	mRNA Splicing - Minor Pathway
RPS6KA5	HNSC	HIV Transcription Initiation
RPS6KA5	HNSC	RNA Polymerase II HIV Promoter Escape
RPS6KA5	HNSC	RNA Polymerase II Promoter Escape
RPS6KA5	HNSC	RNA Polymerase II Transcription Pre-Initiation And Promoter Opening
RPS6KA5	HNSC	RNA Polymerase II Transcription Initiation
RPS6KA5	HNSC	RNA Polymerase II Transcription Initiation And Promoter Clearance
RPS6KA5	HNSC	RNA Polymerase II Pre-transcription Events
RPS6KA5	HNSC	Transcription of the HIV genome
RPS6KA5	HNSC	Late Phase of HIV Life Cycle
RPS6KA5	HNSC	MicroRNA (miRNA) biogenesis
RPS6KA5	HNSC	HIV Transcription Elongation
RPS6KA5	HNSC	Formation of HIV-1 elongation complex containing HIV-1 Tat
RPS6KA5	HNSC	Tat-mediated elongation of the HIV-1 transcript
RPS6KA5	HNSC	Formation of RNA Pol II elongation complex
RPS6KA5	HNSC	Formation of HIV elongation complex in the absence of HIV Tat
RPS6KA5	HNSC	RNA Polymerase II Transcription Elongation
RPS6KA5	HNSC	HIV Life Cycle
RPS6KA5	HNSC	RNA Pol II CTD phosphorylation and interaction with CE
RPS6KA5	HNSC	RNA Pol II CTD phosphorylation and interaction with CE
RPS6KA5	HNSC	Transcription-coupled NER (TC-NER)
RPS6KA5	HNSC	Formation of transcription-coupled NER (TC-NER) repair complex
RPS6KA5	HNSC	Dual incision reaction in TC-NER
RPS6KA5	HNSC	mRNA Capping
RPS6KA5	HNSC	Pausing and recovery of Tat-mediated HIV elongation
RPS6KA5	HNSC	Tat-mediated HIV elongation arrest and recovery
RPS6KA5	HNSC	Transcriptional regulation of pluripotent stem cells
RPS6KA5	HNSC	Elongation arrest and recovery
RPS6KA5	HNSC	HIV elongation arrest and recovery
RPS6KA5	HNSC	Pausing and recovery of HIV elongation
RPS6KA5	HNSC	Nucleotide Excision Repair
RPS6KA5	HNSC	Formation of the Early Elongation Complex
RPS6KA5	HNSC	Formation of the HIV-1 Early Elongation Complex
RPS6KA5	HNSC	Regulation of HSF1-mediated heat shock response
RPS6KA5	HNSC	HIV Infection
CACNB2	HNSC	Role of phospholipids in phagocytosis
CACNA1F	HNSC	mRNA Splicing - Major Pathway
CACNA1F	HNSC	mRNA Splicing
CACNA1F	HNSC	Processing of Capped Intron-Containing Pre-mRNA
CACNA1F	HNSC	Cytosolic sensors of pathogen-associated DNA
CACNA1F	HNSC	ABCA transporters in lipid homeostasis
ATR	HNSC	mRNA Splicing - Minor Pathway
ATR	HNSC	SLBP independent Processing of Histone Pre-mRNAs
ATR	HNSC	snRNP Assembly
ATR	HNSC	Metabolism of non-coding RNA
ATR	HNSC	SLBP Dependent Processing of Replication-Dependent Histone Pre-mRNAs
ATR	HNSC	Cleavage of Growing Transcript in the Termination Region
ATR	HNSC	RNA Polymerase II Transcription Termination
ATR	HNSC	Post-Elongation Processing of the Transcript
ATR	HNSC	mRNA Splicing - Major Pathway
ATR	HNSC	mRNA Splicing
ATR	HNSC	Processing of Capped Intron-Containing Pre-mRNA
CHEK2	HNSC	Resolution of Abasic Sites (AP sites)
CHEK2	HNSC	Base Excision Repair
CHEK2	HNSC	Resolution of AP sites via the multiple-nucleotide patch replacement pathway
CHEK2	HNSC	DNA strand elongation
CHEK2	HNSC	Repair synthesis for gap-filling by DNA polymerase in TC-NER
CHEK2	HNSC	Repair synthesis of patch ~27-30 bases long by DNA polymerase
CHEK2	HNSC	Gap-filling DNA repair synthesis and ligation in TC-NER
CHEK2	HNSC	PCNA-Dependent Long Patch Base Excision Repair
CHEK2	HNSC	Gap-filling DNA repair synthesis and ligation in GG-NER
CHEK2	HNSC	Translesion Synthesis by POLH
CHEK2	HNSC	Translesion synthesis by Y family DNA polymerases bypasses lesions on DNA template
CHEK2	HNSC	Lagging Strand Synthesis
CHEK2	HNSC	Activation of ATR in response to replication stress
CHEK2	HNSC	Telomere C-strand (Lagging Strand) Synthesis
DYRK1A	HNSC	Adaptive Immune System
DYRK1A	HNSC	Signaling by ERBB2
DYRK1A	HNSC	eNOS activation
DYRK1A	HNSC	Signaling by EGFR
DYRK1A	HNSC	Fc epsilon receptor (FCERI) signaling
DYRK1A	HNSC	Tetrahydrobiopterin (BH4) synthesis, recycling, salvage and regulation
DYRK1A	HNSC	Ionotropic activity of Kainate Receptors
DYRK1A	HNSC	Activation of Ca-permeable Kainate Receptor
DYRK1A	HNSC	CLEC7A (Dectin-1) induces NFAT activation
DYRK1A	HNSC	Synthesis of IP3 and IP4 in the cytosol
DYRK1A	HNSC	Immunoregulatory interactions between a Lymphoid and a non-Lymphoid cell
HSP90AA1	HNSC	mRNA Splicing - Major Pathway
HSP90AA1	HNSC	mRNA Splicing
HSP90AA1	HNSC	Processing of Capped Intron-Containing Pre-mRNA
HSP90AA1	HNSC	mRNA Splicing - Minor Pathway
HSP90AA1	HNSC	Cell Cycle, Mitotic
HSP90AA1	HNSC	Infectious disease
HSP90AA1	HNSC	HIV Infection
HSP90AA1	HNSC	Ubiquitin-dependent degradation of Cyclin D1
HSP90AA1	HNSC	Ubiquitin-dependent degradation of Cyclin D
HSP90AA1	HNSC	M Phase
HSP90AA1	HNSC	Separation of Sister Chromatids
HSP90AA1	HNSC	Cell Cycle
HSP90AA1	HNSC	Mitotic Anaphase
HSP90AA1	HNSC	Mitotic Metaphase and Anaphase
HSP90AA1	HNSC	Mitotic G1-G1/S phases
HSP90AA1	HNSC	Host Interactions of HIV factors
HSP90AA1	HNSC	Cross-presentation of soluble exogenous antigens (endosomes)
HSP90AA1	HNSC	Synthesis of DNA
HSP90AA1	HNSC	M/G1 Transition
HSP90AA1	HNSC	DNA Replication Pre-Initiation
HSP90AA1	HNSC	Regulation of activated PAK-2p34 by proteasome mediated degradation
HSP90AA1	HNSC	Assembly of the pre-replicative complex
HSP90AA1	HNSC	Regulation of Apoptosis
HSP90AA1	HNSC	Regulation of ornithine decarboxylase (ODC)
HSP90AA1	HNSC	CDK-mediated phosphorylation and removal of Cdc6
HSP90AA1	HNSC	S Phase
HSP90AA1	HNSC	Degradation of beta-catenin by the destruction complex
HSP90AA1	HNSC	Vpu mediated degradation of CD4
HSP90AA1	HNSC	Autodegradation of the E3 ubiquitin ligase COP1
HSP90AA1	HNSC	DNA Replication
HSP90AA1	HNSC	SCF(Skp2)-mediated degradation of p27/p21
HSP90AA1	HNSC	Stabilization of p53
HSP90AA1	HNSC	Ubiquitin Mediated Degradation of Phosphorylated Cdc25A
HSP90AA1	HNSC	p53-Independent DNA Damage Response
HSP90AA1	HNSC	p53-Independent G1/S DNA damage checkpoint
HSP90AA1	HNSC	Orc1 removal from chromatin
HSP90AA1	HNSC	Switching of origins to a post-replicative state
HSP90AA1	HNSC	Vif-mediated degradation of APOBEC3G
HSP90AA1	HNSC	Antigen processing: Ubiquitination & Proteasome degradation
HSP90AA1	HNSC	APC/C:Cdh1 mediated degradation of Cdc20 and other APC/C:Cdh1 targeted proteins in late mitosis/early G1
HSP90AA1	HNSC	SCF-beta-TrCP mediated degradation of Emi1
HSP90AA1	HNSC	degradation of AXIN
HSP90AA1	HNSC	Removal of licensing factors from origins
HSP90AA1	HNSC	Regulation of DNA replication
HSP90AA1	HNSC	AUF1 (hnRNP D0) destabilizes mRNA
HSP90AA1	HNSC	Hh mutants that don't undergo autocatalytic processing are degraded by ERAD
HSP90AA1	HNSC	Hh mutants abrogate ligand secretion
HSP90AA1	HNSC	p53-Dependent G1 DNA Damage Response
HSP90AA1	HNSC	p53-Dependent G1/S DNA damage checkpoint
HSP90AA1	HNSC	degradation of DVL
HSP90AA1	HNSC	RNA Polymerase II Transcription
HSP90AA1	HNSC	Asymmetric localization of PCP proteins
HSP90AA1	HNSC	Dectin-1 mediated noncanonical NF-kB signaling
HSP90AA1	HNSC	CDT1 association with the CDC6:ORC:origin complex
HSP90AA1	HNSC	G1/S DNA Damage Checkpoints
HSP90AA1	HNSC	Degradation of GLI2 by the proteasome
HSP90AA1	HNSC	GLI3 is processed to GLI3R by the proteasome
HSP90AA1	HNSC	Cyclin A:Cdk2-associated events at S phase entry
HSP90AA1	HNSC	Autodegradation of Cdh1 by Cdh1:APC/C
HSP90AA1	HNSC	Degradation of GLI1 by the proteasome
HSP90AA1	HNSC	Cyclin E associated events during G1/S transition
HSP90AA1	HNSC	Eukaryotic Translation Initiation
HSP90AA1	HNSC	Cap-dependent Translation Initiation
HSP90AA1	HNSC	Transcription
HSP90AA1	HNSC	Hedgehog ligand biogenesis
HSP90AA1	HNSC	Hedgehog 'on' state
HSP90AA1	HNSC	APC/C-mediated degradation of cell cycle proteins
HSP90AA1	HNSC	Regulation of mitotic cell cycle
HSP90AA1	HNSC	ER-Phagosome pathway
HSP90AA1	HNSC	APC/C:Cdc20 mediated degradation of Securin
HSP90AA1	HNSC	G1/S Transition
HSP90AA1	HNSC	Post-Elongation Processing of Intron-Containing pre-mRNA
HSP90AA1	HNSC	mRNA 3'-end processing
HSP90AA1	HNSC	Activation of NF-kappaB in B cells
HSP90AA1	HNSC	Cell Cycle Checkpoints
HSP90AA1	HNSC	Cdc20:Phospho-APC/C mediated degradation of Cyclin A
HSP90AA1	HNSC	APC:Cdc20 mediated degradation of cell cycle proteins prior to satisfation of the cell cycle checkpoint
HSP90AA1	HNSC	Regulation of mRNA stability by proteins that bind AU-rich elements
HSP90AA1	HNSC	APC/C:Cdc20 mediated degradation of mitotic proteins
HSP90AA1	HNSC	Activation of APC/C and APC/C:Cdc20 mediated degradation of mitotic proteins
HSP90AA1	HNSC	Regulation of APC/C activators between G1/S and early anaphase
HSP90AA1	HNSC	Antigen processing-Cross presentation
HSP90AA1	HNSC	PCP/CE pathway
HSP90AA1	HNSC	Hedgehog 'off' state
HSP90AA1	HNSC	Transport of Mature Transcript to Cytoplasm
HSP90AA1	HNSC	Cleavage of Growing Transcript in the Termination Region
HSP90AA1	HNSC	RNA Polymerase II Transcription Termination
HSP90AA1	HNSC	Post-Elongation Processing of the Transcript
HSP90AA1	HNSC	Translation
HSP90AA1	HNSC	Apoptosis
HSP90AA1	HNSC	L13a-mediated translational silencing of Ceruloplasmin expression
HSP90AA1	HNSC	3' -UTR-mediated translational regulation
HSP90AA1	HNSC	Programmed Cell Death
HSP90AA1	HNSC	GTP hydrolysis and joining of the 60S ribosomal subunit
HSP90AA1	HNSC	Signaling by Hedgehog
HSP90AA1	HNSC	Class I MHC mediated antigen processing & presentation
HSP90AA1	HNSC	Metabolism of amino acids and derivatives
HSP90AA1	HNSC	Purine ribonucleoside monophosphate biosynthesis
HSP90AA1	HNSC	Downstream signaling events of B Cell Receptor (BCR)
HSP90AA1	HNSC	Translation initiation complex formation
HSP90AA1	HNSC	Ribosomal scanning and start codon recognition
HSP90AA1	HNSC	CLEC7A (Dectin-1) signaling
HSP90AA1	HNSC	Influenza Infection
HSP90AA1	HNSC	Transport of Mature mRNA derived from an Intron-Containing Transcript
HSP90AA1	HNSC	Activation of the mRNA upon binding of the cap-binding complex and eIFs, and subsequent binding to 43S
HSP90AA1	HNSC	C-type lectin receptors (CLRs)
HSP90AA1	HNSC	TCF dependent signaling in response to WNT
HSP90AA1	HNSC	Late Phase of HIV Life Cycle
HSP90AA1	HNSC	ISG15 antiviral mechanism
HSP90AA1	HNSC	Antiviral mechanism by IFN-stimulated genes
HSP90AA1	HNSC	Eicosanoid ligand-binding receptors
HSP90AA1	HNSC	Pausing and recovery of Tat-mediated HIV elongation
HSP90AA1	HNSC	Tat-mediated HIV elongation arrest and recovery
HSP90AA1	HNSC	HIV Life Cycle
HSP90AA1	HNSC	Influenza Viral RNA Transcription and Replication
HSP90AA1	HNSC	beta-catenin independent WNT signaling
HSP90AA1	HNSC	Elongation arrest and recovery
HSP90AA1	HNSC	HIV elongation arrest and recovery
HSP90AA1	HNSC	Pausing and recovery of HIV elongation
HSP90AA1	HNSC	Signaling by the B Cell Receptor (BCR)
HSP90AA1	HNSC	Resolution of Sister Chromatid Cohesion
HSP90AA1	HNSC	Influenza Life Cycle
HSP90AA1	HNSC	Formation of the ternary complex, and subsequently, the 43S complex
HSP90AA1	HNSC	Transcriptional regulation by small RNAs
HSP90AA1	HNSC	Formation of a pool of free 40S subunits
HSP90AA1	HNSC	Regulation of HSF1-mediated heat shock response
HSP90AA1	HNSC	Regulatory RNA pathways
HSP90AA1	HNSC	Mitotic Prometaphase
HSP90AA1	HNSC	Diseases of signal transduction
HSP90AA1	HNSC	RHO GTPases Activate Formins
HSP90AA1	HNSC	Signaling by Wnt
HSP90AA1	HNSC	MicroRNA (miRNA) biogenesis
HSP90AA1	HNSC	Loss of Nlp from mitotic centrosomes
HSP90AA1	HNSC	Loss of proteins required for interphase microtubule organization from the centrosome
HSP90AA1	HNSC	HIV Transcription Elongation
HSP90AA1	HNSC	Formation of HIV-1 elongation complex containing HIV-1 Tat
HSP90AA1	HNSC	Tat-mediated elongation of the HIV-1 transcript
HSP90AA1	HNSC	RNA Polymerase II Pre-transcription Events
HSP90AA1	HNSC	Cytosolic tRNA aminoacylation
HSP90AA1	HNSC	Formation of RNA Pol II elongation complex
HSP90AA1	HNSC	Formation of HIV elongation complex in the absence of HIV Tat
HSP90AA1	HNSC	RNA Polymerase II Transcription Elongation
HSP90AA1	HNSC	Anchoring of the basal body to the plasma membrane
HSP90AA1	HNSC	Transcription of the HIV genome
HSP90AA1	HNSC	Removal of the Flap Intermediate from the C-strand
HSP90AA1	HNSC	Transcription-coupled NER (TC-NER)
BRCA1	HNSC	Cell Cycle
BRCA1	HNSC	Mitotic G1-G1/S phases
BRCA1	HNSC	Cell Cycle, Mitotic
BRCA1	HNSC	Cell Cycle Checkpoints
BRCA1	HNSC	M/G1 Transition
BRCA1	HNSC	DNA Replication Pre-Initiation
BRCA1	HNSC	Cellular responses to stress
BRCA1	HNSC	Cellular response to heat stress
BRCA1	HNSC	DNA Replication
BRCA1	HNSC	mRNA Splicing - Major Pathway
BRCA1	HNSC	mRNA Splicing
BRCA1	HNSC	G1/S Transition
BRCA1	HNSC	S Phase
BRCA1	HNSC	Processing of Capped Intron-Containing Pre-mRNA
BRCA1	HNSC	G2/M Checkpoints
BRCA1	HNSC	Generic Transcription Pathway
BRCA1	HNSC	Degradation of beta-catenin by the destruction complex
BRCA1	HNSC	Synthesis of DNA
BRCA1	HNSC	Regulation of HSF1-mediated heat shock response
BRCA1	HNSC	degradation of AXIN
BRCA1	HNSC	Downstream signaling events of B Cell Receptor (BCR)
BRCA1	HNSC	Diseases of signal transduction
BRCA1	HNSC	Insulin receptor signalling cascade
BRCA1	HNSC	Signaling by the B Cell Receptor (BCR)
BRCA1	HNSC	p130Cas linkage to MAPK signaling for integrins
BRCA1	HNSC	Activation of ATR in response to replication stress
BRCA1	HNSC	Ubiquitin-dependent degradation of Cyclin D1
BRCA1	HNSC	Ubiquitin-dependent degradation of Cyclin D
BRCA1	HNSC	Assembly of the pre-replicative complex
BRCA1	HNSC	Host Interactions of HIV factors
BRCA1	HNSC	Signaling by Insulin receptor
BRCA1	HNSC	IRS-mediated signalling
BRCA1	HNSC	HIV Infection
BRCA1	HNSC	Regulation of AMPK activity via LKB1
BRCA1	HNSC	IRS-related events
BRCA1	HNSC	Vif-mediated degradation of APOBEC3G
BRCA1	HNSC	Antigen processing: Ubiquitination & Proteasome degradation
BRCA1	HNSC	APC:Cdc20 mediated degradation of cell cycle proteins prior to satisfation of the cell cycle checkpoint
BRCA1	HNSC	Orc1 removal from chromatin
BRCA1	HNSC	Switching of origins to a post-replicative state
BRCA1	HNSC	IRS-related events triggered by IGF1R
BRCA1	HNSC	Downstream signal transduction
BRCA1	HNSC	Transport of Mature Transcript to Cytoplasm
BRCA1	HNSC	APC/C:Cdc20 mediated degradation of mitotic proteins
BRCA1	HNSC	Removal of licensing factors from origins
BRCA1	HNSC	Regulation of DNA replication
BRCA1	HNSC	Separation of Sister Chromatids
BRCA1	HNSC	degradation of DVL
BRCA1	HNSC	Activation of the pre-replicative complex
BRCA1	HNSC	Activation of APC/C and APC/C:Cdc20 mediated degradation of mitotic proteins
BRCA1	HNSC	Energy dependent regulation of mTOR by LKB1-AMPK
BRCA1	HNSC	Signaling by Type 1 Insulin-like Growth Factor 1 Receptor (IGF1R)
BRCA1	HNSC	IGF1R signaling cascade
BRCA1	HNSC	Rev-mediated nuclear export of HIV RNA
BRCA1	HNSC	Prolonged ERK activation events
BRCA1	HNSC	Transcription
BRCA1	HNSC	Degradation of GLI2 by the proteasome
BRCA1	HNSC	GLI3 is processed to GLI3R by the proteasome
BRCA1	HNSC	Cyclin A:Cdk2-associated events at S phase entry
BRCA1	HNSC	M Phase
BRCA1	HNSC	Degradation of GLI1 by the proteasome
BRCA1	HNSC	Mitotic Anaphase
BRCA1	HNSC	Signaling by ERBB4
BRCA1	HNSC	Double-Strand Break Repair
BRCA1	HNSC	Interactions of Rev with host cellular proteins
BRCA1	HNSC	Mitotic Metaphase and Anaphase
BRCA1	HNSC	Cyclin E associated events during G1/S transition
BRCA1	HNSC	Infectious disease
BRCA1	HNSC	Cross-presentation of soluble exogenous antigens (endosomes)
BRCA1	HNSC	Hedgehog 'off' state
BRCA1	HNSC	Hedgehog 'on' state
BRCA1	HNSC	Post-Elongation Processing of Intron-Containing pre-mRNA
BRCA1	HNSC	Post NMDA receptor activation events
BRCA1	HNSC	mRNA 3'-end processing
BRCA1	HNSC	Regulation of activated PAK-2p34 by proteasome mediated degradation
BRCA1	HNSC	APC/C-mediated degradation of cell cycle proteins
BRCA1	HNSC	Regulation of mitotic cell cycle
BRCA1	HNSC	Regulation of Apoptosis
BRCA1	HNSC	Regulation of ornithine decarboxylase (ODC)
BRCA1	HNSC	CDK-mediated phosphorylation and removal of Cdc6
BRCA1	HNSC	NGF signalling via TRKA from the plasma membrane
BRCA1	HNSC	Activation of NF-kappaB in B cells
BRCA1	HNSC	Vpu mediated degradation of CD4
BRCA1	HNSC	Autodegradation of the E3 ubiquitin ligase COP1
BRCA1	HNSC	Regulation of Rheb GTPase activity by AMPK
BRCA1	HNSC	Signalling to ERKs
ERCC5	HNSC	mRNA Splicing - Major Pathway
ERCC5	HNSC	mRNA Splicing
ERCC5	HNSC	Processing of Capped Intron-Containing Pre-mRNA
ERCC5	HNSC	Cell Cycle
PRKDC	HNSC	Infectious disease
PRKDC	HNSC	Cell Cycle
PRKDC	HNSC	Double-Strand Break Repair
PRKDC	HNSC	Cell Cycle, Mitotic
PRKDC	HNSC	Synthesis of DNA
PRKDC	HNSC	S Phase
PRKDC	HNSC	HIV Infection
PRKDC	HNSC	M/G1 Transition
PRKDC	HNSC	DNA Replication Pre-Initiation
PRKDC	HNSC	DNA Replication
PRKDC	HNSC	Homologous Recombination Repair
PRKDC	HNSC	Homologous recombination repair of replication-independent double-strand breaks
PRKDC	HNSC	Cell Cycle Checkpoints
PRKDC	HNSC	G1/S Transition
PRKDC	HNSC	Mitotic G1-G1/S phases
PRKDC	HNSC	Resolution of Abasic Sites (AP sites)
PRKDC	HNSC	Transcription of the HIV genome
PRKDC	HNSC	Base Excision Repair
PRKDC	HNSC	Transcription
PRKDC	HNSC	Translesion Synthesis by POLH
PRKDC	HNSC	APC/C:Cdh1 mediated degradation of Cdc20 and other APC/C:Cdh1 targeted proteins in late mitosis/early G1
PRKDC	HNSC	Activation of APC/C and APC/C:Cdc20 mediated degradation of mitotic proteins
PRKDC	HNSC	DNA Repair
PRKDC	HNSC	Hh mutants that don't undergo autocatalytic processing are degraded by ERAD
PRKDC	HNSC	Hh mutants abrogate ligand secretion
PRKDC	HNSC	Regulation of APC/C activators between G1/S and early anaphase
PRKDC	HNSC	Antigen processing-Cross presentation
PRKDC	HNSC	Dectin-1 mediated noncanonical NF-kB signaling
PRKDC	HNSC	CDT1 association with the CDC6:ORC:origin complex
PRKDC	HNSC	Late Phase of HIV Life Cycle
PRKDC	HNSC	Cyclin A:Cdk2-associated events at S phase entry
PRKDC	HNSC	APC/C-mediated degradation of cell cycle proteins
PRKDC	HNSC	Regulation of mitotic cell cycle
PRKDC	HNSC	Autodegradation of Cdh1 by Cdh1:APC/C
PRKDC	HNSC	Cytosolic sensors of pathogen-associated DNA
PRKDC	HNSC	Cyclin E associated events during G1/S transition
PRKDC	HNSC	Hedgehog ligand biogenesis
PRKDC	HNSC	RNA Polymerase II Transcription
PRKDC	HNSC	G2/M Transition
PRKDC	HNSC	APC/C:Cdc20 mediated degradation of Securin
PRKDC	HNSC	RNA Polymerase II Pre-transcription Events
PRKDC	HNSC	Assembly of the pre-replicative complex
PRKDC	HNSC	HIV Life Cycle
PRKDC	HNSC	Mitotic G2-G2/M phases
PRKDC	HNSC	Activation of NF-kappaB in B cells
PRKDC	HNSC	Cdc20:Phospho-APC/C mediated degradation of Cyclin A
PRKDC	HNSC	Cross-presentation of soluble exogenous antigens (endosomes)
PRKDC	HNSC	APC:Cdc20 mediated degradation of cell cycle proteins prior to satisfation of the cell cycle checkpoint
PRKDC	HNSC	Orc1 removal from chromatin
PRKDC	HNSC	Switching of origins to a post-replicative state
PRKDC	HNSC	Repair synthesis for gap-filling by DNA polymerase in TC-NER
PRKDC	HNSC	Repair synthesis of patch ~27-30 bases long by DNA polymerase
PRKDC	HNSC	Pausing and recovery of Tat-mediated HIV elongation
PRKDC	HNSC	Tat-mediated HIV elongation arrest and recovery
PRKDC	HNSC	Cellular responses to stress
PRKDC	HNSC	APC/C:Cdc20 mediated degradation of mitotic proteins
PRKDC	HNSC	Removal of licensing factors from origins
PRKDC	HNSC	Regulation of DNA replication
PRKDC	HNSC	Class I MHC mediated antigen processing & presentation
PRKDC	HNSC	Regulation of activated PAK-2p34 by proteasome mediated degradation
PRKDC	HNSC	Elongation arrest and recovery
PRKDC	HNSC	HIV elongation arrest and recovery
PRKDC	HNSC	Pausing and recovery of HIV elongation
PRKDC	HNSC	Regulation of Apoptosis
PRKDC	HNSC	Regulation of ornithine decarboxylase (ODC)
PRKDC	HNSC	CDK-mediated phosphorylation and removal of Cdc6
PRKDC	HNSC	Ubiquitin-dependent degradation of Cyclin D1
PRKDC	HNSC	Ubiquitin-dependent degradation of Cyclin D
PRKDC	HNSC	Translesion synthesis by REV1
PRKDC	HNSC	Cellular response to heat stress
PRKDC	HNSC	Vpu mediated degradation of CD4
PRKDC	HNSC	Autodegradation of the E3 ubiquitin ligase COP1
PRKDC	HNSC	SCF(Skp2)-mediated degradation of p27/p21
PRKDC	HNSC	Stabilization of p53
PRKDC	HNSC	Ubiquitin Mediated Degradation of Phosphorylated Cdc25A
PRKDC	HNSC	p53-Independent DNA Damage Response
PRKDC	HNSC	p53-Independent G1/S DNA damage checkpoint
PRKDC	HNSC	Fatty acid, triacylglycerol, and ketone body metabolism
PRKDC	HNSC	Gap-filling DNA repair synthesis and ligation in TC-NER
PRKDC	HNSC	PCNA-Dependent Long Patch Base Excision Repair
PRKDC	HNSC	Translesion synthesis by POLK
PRKDC	HNSC	Translesion synthesis by POLI
PRKDC	HNSC	Gap-filling DNA repair synthesis and ligation in GG-NER
PRKDC	HNSC	Apoptosis
PRKDC	HNSC	Vif-mediated degradation of APOBEC3G
PRKDC	HNSC	Meiotic recombination
PRKDC	HNSC	Antigen processing: Ubiquitination & Proteasome degradation
PRKDC	HNSC	CLEC7A (Dectin-1) signaling
PRKDC	HNSC	SCF-beta-TrCP mediated degradation of Emi1
PRKDC	HNSC	Regulation of HSF1-mediated heat shock response
PRKDC	HNSC	degradation of AXIN
PRKDC	HNSC	Programmed Cell Death
PRKDC	HNSC	AUF1 (hnRNP D0) destabilizes mRNA
PRKDC	HNSC	p53-Dependent G1 DNA Damage Response
PRKDC	HNSC	p53-Dependent G1/S DNA damage checkpoint
PRKDC	HNSC	Translesion synthesis by Y family DNA polymerases bypasses lesions on DNA template
PRKDC	HNSC	degradation of DVL
PRKDC	HNSC	Resolution of AP sites via the multiple-nucleotide patch replacement pathway
PRKDC	HNSC	Regulation of PLK1 Activity at G2/M Transition
PRKDC	HNSC	Asymmetric localization of PCP proteins
PRKDC	HNSC	G1/S DNA Damage Checkpoints
PRKDC	HNSC	Degradation of GLI2 by the proteasome
PRKDC	HNSC	GLI3 is processed to GLI3R by the proteasome
PRKDC	HNSC	Degradation of GLI1 by the proteasome
PRKDC	HNSC	Meiosis
PRKDC	HNSC	Lagging Strand Synthesis
PRKDC	HNSC	Regulation of mRNA stability by proteins that bind AU-rich elements
PRKDC	HNSC	Loss of Nlp from mitotic centrosomes
PRKDC	HNSC	Loss of proteins required for interphase microtubule organization from the centrosome
PRKDC	HNSC	Adaptive Immune System
PRKDC	HNSC	ER-Phagosome pathway
PRKDC	HNSC	HIV Transcription Elongation
PRKDC	HNSC	Formation of HIV-1 elongation complex containing HIV-1 Tat
PRKDC	HNSC	Tat-mediated elongation of the HIV-1 transcript
PRKDC	HNSC	MHC class II antigen presentation
PRKDC	HNSC	Telomere C-strand (Lagging Strand) Synthesis
PRKDC	HNSC	Formation of RNA Pol II elongation complex
PRKDC	HNSC	Formation of HIV elongation complex in the absence of HIV Tat
PRKDC	HNSC	RNA Polymerase II Transcription Elongation
PRKDC	HNSC	Degradation of beta-catenin by the destruction complex
PRKDC	HNSC	DNA Damage Bypass
PRKDC	HNSC	Extension of Telomeres
PRKDC	HNSC	Telomere Maintenance
PRKDC	HNSC	Transcription-coupled NER (TC-NER)
PRKDC	HNSC	C-type lectin receptors (CLRs)
PRKDC	HNSC	Recognition of DNA damage by PCNA-containing replication complex
PRKDC	HNSC	Removal of the Flap Intermediate from the C-strand
PRKDC	HNSC	Recruitment of mitotic centrosome proteins and complexes
PRKDC	HNSC	Centrosome maturation
PRKDC	HNSC	Host Interactions of HIV factors
PRKDC	HNSC	Signaling by TGF-beta Receptor Complex
PRKDC	HNSC	RNA Polymerase III Transcription Initiation From Type 2 Promoter
BRCA2	HNSC	mRNA Splicing - Major Pathway
BRCA2	HNSC	mRNA Splicing
BRCA2	HNSC	Processing of Capped Intron-Containing Pre-mRNA
BRCA2	HNSC	Cleavage of Growing Transcript in the Termination Region
BRCA2	HNSC	RNA Polymerase II Transcription Termination
BRCA2	HNSC	Post-Elongation Processing of the Transcript
BRCA2	HNSC	Downregulation of SMAD2/3:SMAD4 transcriptional activity
BRCA2	HNSC	Autodegradation of the E3 ubiquitin ligase COP1
BRCA2	HNSC	Signaling by Hedgehog
BRCA2	HNSC	Cell Cycle, Mitotic
BRCA2	HNSC	Stabilization of p53
BRCA2	HNSC	Ubiquitin Mediated Degradation of Phosphorylated Cdc25A
BRCA2	HNSC	p53-Independent DNA Damage Response
BRCA2	HNSC	p53-Independent G1/S DNA damage checkpoint
BRCA2	HNSC	Transcriptional activity of SMAD2/SMAD3:SMAD4 heterotrimer
BRCA2	HNSC	Degradation of beta-catenin by the destruction complex
BRCA2	HNSC	Hh mutants that don't undergo autocatalytic processing are degraded by ERAD
BRCA2	HNSC	Hh mutants abrogate ligand secretion
BRCA2	HNSC	p53-Dependent G1 DNA Damage Response
BRCA2	HNSC	p53-Dependent G1/S DNA damage checkpoint
BRCA2	HNSC	Post-Elongation Processing of Intron-Containing pre-mRNA
BRCA2	HNSC	mRNA 3'-end processing
BRCA2	HNSC	Hedgehog 'on' state
BRCA2	HNSC	Generic Transcription Pathway
BRCA2	HNSC	Regulation of PLK1 Activity at G2/M Transition
BRCA2	HNSC	Dectin-1 mediated noncanonical NF-kB signaling
BRCA2	HNSC	CDT1 association with the CDC6:ORC:origin complex
BRCA2	HNSC	G1/S DNA Damage Checkpoints
BRCA2	HNSC	Cell Cycle
BRCA2	HNSC	Synthesis of DNA
BRCA2	HNSC	Adaptive Immune System
BRCA2	HNSC	Recruitment of mitotic centrosome proteins and complexes
BRCA2	HNSC	Centrosome maturation
BRCA2	HNSC	G2/M Transition
BRCA2	HNSC	Cell Cycle Checkpoints
BRCA2	HNSC	Regulation of activated PAK-2p34 by proteasome mediated degradation
BRCA2	HNSC	Mitotic G2-G2/M phases
BRCA2	HNSC	Transport of Mature Transcript to Cytoplasm
BRCA2	HNSC	Regulation of Apoptosis
BRCA2	HNSC	Regulation of ornithine decarboxylase (ODC)
BRCA2	HNSC	CDK-mediated phosphorylation and removal of Cdc6
BRCA2	HNSC	Ubiquitin-dependent degradation of Cyclin D1
BRCA2	HNSC	Ubiquitin-dependent degradation of Cyclin D
BRCA2	HNSC	Hedgehog ligand biogenesis
BRCA2	HNSC	DNA Replication
BRCA2	HNSC	Vpu mediated degradation of CD4
BRCA2	HNSC	SCF(Skp2)-mediated degradation of p27/p21
BRCA2	HNSC	Assembly of the pre-replicative complex
BRCA2	HNSC	Vif-mediated degradation of APOBEC3G
BRCA2	HNSC	Antigen processing: Ubiquitination & Proteasome degradation
BRCA2	HNSC	Diseases of signal transduction
BRCA2	HNSC	S Phase
BRCA2	HNSC	mRNA Splicing - Minor Pathway
BRCA2	HNSC	Hedgehog 'off' state
BRCA2	HNSC	SCF-beta-TrCP mediated degradation of Emi1
BRCA2	HNSC	degradation of AXIN
BRCA2	HNSC	Activation of NF-kappaB in B cells
BRCA2	HNSC	Post-Elongation Processing of Intronless pre-mRNA
BRCA2	HNSC	Processing of Capped Intronless Pre-mRNA
BRCA2	HNSC	AUF1 (hnRNP D0) destabilizes mRNA
BRCA2	HNSC	Orc1 removal from chromatin
BRCA2	HNSC	Switching of origins to a post-replicative state
BRCA2	HNSC	degradation of DVL
BRCA2	HNSC	IRAK1 recruits IKK complex
BRCA2	HNSC	IRAK1 recruits IKK complex upon TLR7/8 or 9 stimulation
BRCA2	HNSC	APC/C:Cdh1 mediated degradation of Cdc20 and other APC/C:Cdh1 targeted proteins in late mitosis/early G1
BRCA2	HNSC	Separation of Sister Chromatids
BRCA2	HNSC	Removal of licensing factors from origins
BRCA2	HNSC	Regulation of DNA replication
BRCA2	HNSC	Asymmetric localization of PCP proteins
BRCA2	HNSC	Vesicle-mediated transport
BRCA2	HNSC	Transport of Mature mRNA derived from an Intron-Containing Transcript
BRCA2	HNSC	Activation of APC/C and APC/C:Cdc20 mediated degradation of mitotic proteins
BRCA2	HNSC	TRAF6 mediated IRF7 activation in TLR7/8 or 9 signaling
BRCA2	HNSC	Cross-presentation of soluble exogenous antigens (endosomes)
BRCA2	HNSC	Degradation of GLI2 by the proteasome
BRCA2	HNSC	GLI3 is processed to GLI3R by the proteasome
BRCA2	HNSC	Cyclin A:Cdk2-associated events at S phase entry
BRCA2	HNSC	CLEC7A (Dectin-1) signaling
BRCA2	HNSC	Autodegradation of Cdh1 by Cdh1:APC/C
BRCA2	HNSC	Degradation of GLI1 by the proteasome
BRCA2	HNSC	Regulation of mRNA stability by proteins that bind AU-rich elements
BRCA2	HNSC	Cyclin E associated events during G1/S transition
BRCA2	HNSC	Deadenylation-dependent mRNA decay
BRCA2	HNSC	Regulation of APC/C activators between G1/S and early anaphase
BRCA2	HNSC	Mitotic Anaphase
BRCA2	HNSC	Mitotic Metaphase and Anaphase
BRCA2	HNSC	Loss of Nlp from mitotic centrosomes
BRCA2	HNSC	Loss of proteins required for interphase microtubule organization from the centrosome
BRCA2	HNSC	SMAD2/SMAD3:SMAD4 heterotrimer regulates transcription
BRCA2	HNSC	Termination of translesion DNA synthesis
BRCA2	HNSC	PCP/CE pathway
BRCA2	HNSC	ER-Phagosome pathway
BRCA2	HNSC	APC/C:Cdc20 mediated degradation of Securin
BRCA2	HNSC	SLBP independent Processing of Histone Pre-mRNAs
BRCA2	HNSC	Resolution of AP sites via the multiple-nucleotide patch replacement pathway
BRCA2	HNSC	M/G1 Transition
BRCA2	HNSC	DNA Replication Pre-Initiation
BRCA2	HNSC	APC/C-mediated degradation of cell cycle proteins
BRCA2	HNSC	Regulation of mitotic cell cycle
BRCA2	HNSC	C-type lectin receptors (CLRs)
BRCA2	HNSC	Cdc20:Phospho-APC/C mediated degradation of Cyclin A
BRCA2	HNSC	Mitotic G1-G1/S phases
BRCA2	HNSC	SLBP Dependent Processing of Replication-Dependent Histone Pre-mRNAs
BRCA2	HNSC	APC:Cdc20 mediated degradation of cell cycle proteins prior to satisfation of the cell cycle checkpoint
BRCA2	HNSC	Resolution of Abasic Sites (AP sites)
BRCA2	HNSC	trans-Golgi Network Vesicle Budding
BRCA2	HNSC	Clathrin derived vesicle budding
TP53BP1	HNSC	mRNA Splicing - Major Pathway
TP53BP1	HNSC	mRNA Splicing
TP53BP1	HNSC	Processing of Capped Intron-Containing Pre-mRNA
TP53BP1	HNSC	mRNA Splicing - Minor Pathway
BRIP1	HNSC	Resolution of Abasic Sites (AP sites)
BRIP1	HNSC	Base Excision Repair
BRIP1	HNSC	Signaling by ERBB2
BRIP1	HNSC	DAP12 signaling
BRIP1	HNSC	Role of LAT2/NTAL/LAB on calcium mobilization
BRIP1	HNSC	PI3K/AKT Signaling in Cancer
BRIP1	HNSC	Interleukin receptor SHC signaling
BRIP1	HNSC	Downstream signaling of activated FGFR1
BRIP1	HNSC	Downstream signaling of activated FGFR2
BRIP1	HNSC	Downstream signaling of activated FGFR3
BRIP1	HNSC	Downstream signaling of activated FGFR4
BRIP1	HNSC	ISG15 antiviral mechanism
BRIP1	HNSC	Antiviral mechanism by IFN-stimulated genes
BRIP1	HNSC	Fc epsilon receptor (FCERI) signaling
BRIP1	HNSC	DAP12 interactions
BRIP1	HNSC	PI3K events in ERBB4 signaling
BRIP1	HNSC	PIP3 activates AKT signaling
BRIP1	HNSC	PI3K events in ERBB2 signaling
BRIP1	HNSC	PI-3K cascade:FGFR1
BRIP1	HNSC	PI-3K cascade:FGFR2
BRIP1	HNSC	PI-3K cascade:FGFR3
BRIP1	HNSC	PI-3K cascade:FGFR4
BRIP1	HNSC	Signalling by NGF
BRIP1	HNSC	Signaling by FGFR
BRIP1	HNSC	Signaling by FGFR1
BRIP1	HNSC	Signaling by FGFR2
BRIP1	HNSC	Signaling by FGFR3
BRIP1	HNSC	Signaling by FGFR4
BRIP1	HNSC	PI3K/AKT activation
BRIP1	HNSC	GAB1 signalosome
BRIP1	HNSC	PCNA-Dependent Long Patch Base Excision Repair
BRIP1	HNSC	NGF signalling via TRKA from the plasma membrane
BRIP1	HNSC	Signaling by SCF-KIT
CYLD	HNSC	mRNA Splicing - Major Pathway
CYLD	HNSC	mRNA Splicing
CYLD	HNSC	Aflatoxin activation and detoxification
CYLD	HNSC	Processing of Capped Intron-Containing Pre-mRNA
CYLD	HNSC	Glutathione synthesis and recycling
CYLD	HNSC	Synthesis of Leukotrienes (LT) and Eoxins (EX)
CYLD	HNSC	Ras activation uopn Ca2+ infux through NMDA receptor
CYLD	HNSC	Arachidonic acid metabolism
CYLD	HNSC	Ionotropic activity of Kainate Receptors
CYLD	HNSC	Activation of Ca-permeable Kainate Receptor
CYLD	HNSC	Post NMDA receptor activation events
CYLD	HNSC	RHO GTPases activate IQGAPs
CYLD	HNSC	Activation of NMDA receptor upon glutamate binding and postsynaptic events
CYLD	HNSC	mRNA Splicing - Minor Pathway
CYLD	HNSC	CREB phosphorylation through the activation of CaMKII
CYLD	HNSC	Activation of Kainate Receptors upon glutamate binding
CYLD	HNSC	CREB phosphorylation through the activation of Ras
CYLD	HNSC	Glutathione conjugation
CYLD	HNSC	eNOS activation
EP300	HNSC	mRNA Splicing - Major Pathway
EP300	HNSC	mRNA Splicing
EP300	HNSC	Processing of Capped Intron-Containing Pre-mRNA
EP300	HNSC	mRNA Splicing - Minor Pathway
EP300	HNSC	Resolution of AP sites via the multiple-nucleotide patch replacement pathway
EP300	HNSC	Repair synthesis for gap-filling by DNA polymerase in TC-NER
EP300	HNSC	Repair synthesis of patch ~27-30 bases long by DNA polymerase
EP300	HNSC	Extension of Telomeres
EP300	HNSC	Transcription-coupled NER (TC-NER)
EP300	HNSC	Gap-filling DNA repair synthesis and ligation in TC-NER
EP300	HNSC	PCNA-Dependent Long Patch Base Excision Repair
EP300	HNSC	Gap-filling DNA repair synthesis and ligation in GG-NER
EP300	HNSC	Recognition of DNA damage by PCNA-containing replication complex
EP300	HNSC	Golgi to ER Retrograde Transport
EP300	HNSC	COPI Mediated Transport
EP300	HNSC	Nucleotide Excision Repair
EP300	HNSC	Resolution of Abasic Sites (AP sites)
EP300	HNSC	Lagging Strand Synthesis
EP300	HNSC	Base Excision Repair
EP300	HNSC	Telomere C-strand (Lagging Strand) Synthesis
EP300	HNSC	Translesion synthesis by REV1
EP300	HNSC	Synthesis of DNA
EP300	HNSC	Translesion synthesis by POLK
EP300	HNSC	Translesion synthesis by POLI
EPHA2	HNSC	mRNA Splicing - Major Pathway
EPHA2	HNSC	mRNA Splicing
EPHA2	HNSC	Processing of Capped Intron-Containing Pre-mRNA
EPHA2	HNSC	Mismatch repair (MMR) directed by MSH2:MSH6 (MutSalpha)
EPHA2	HNSC	Mismatch repair (MMR) directed by MSH2:MSH3 (MutSbeta)
EPHA2	HNSC	Mismatch Repair
EPHA2	HNSC	Cell Cycle
EPHA2	HNSC	mRNA Splicing - Minor Pathway
NOTCH1	HNSC	mRNA Splicing - Major Pathway
NOTCH1	HNSC	mRNA Splicing
NOTCH1	HNSC	Processing of Capped Intron-Containing Pre-mRNA
NOTCH1	HNSC	Downregulation of SMAD2/3:SMAD4 transcriptional activity
NOTCH1	HNSC	Cytosolic tRNA aminoacylation
NOTCH1	HNSC	Unwinding of DNA
NOTCH1	HNSC	Cellular responses to stress
NOTCH1	HNSC	DNA strand elongation
HRAS	THCA	RAF/MAP kinase cascade
HRAS	THCA	p38MAPK events
HRAS	THCA	SOS-mediated signalling
HRAS	THCA	GRB2 events in EGFR signaling
HRAS	THCA	SHC-mediated signalling
HRAS	THCA	SHC1 events in EGFR signaling
HRAS	THCA	Signalling to p38 via RIT and RIN
HRAS	THCA	Constitutive Signaling by EGFRvIII
HRAS	THCA	Signaling by EGFRvIII in Cancer
HRAS	THCA	ARMS-mediated activation
HRAS	THCA	SHC-related events
HRAS	THCA	Frs2-mediated activation
HRAS	THCA	Tie2 Signaling
HRAS	THCA	SHC-related events triggered by IGF1R
HRAS	THCA	SHC-mediated cascade:FGFR3
HRAS	THCA	Constitutive Signaling by Ligand-Responsive EGFR Cancer Variants
HRAS	THCA	SHC1 events in ERBB4 signaling
HRAS	THCA	Signaling by EGFR in Cancer
HRAS	THCA	Ras activation uopn Ca2+ infux through NMDA receptor
HRAS	THCA	Signaling by Ligand-Responsive EGFR Variants in Cancer
HRAS	THCA	Prolonged ERK activation events
HRAS	THCA	SHC-mediated cascade:FGFR4
HRAS	THCA	GRB2 events in ERBB2 signaling
HRAS	THCA	Signaling by Leptin
HRAS	THCA	CD209 (DC-SIGN) signaling
HRAS	THCA	SHC-mediated cascade:FGFR1
HRAS	THCA	Signaling by FGFR3 mutants
HRAS	THCA	Signaling by FGFR3 in disease
HRAS	THCA	Cytokine Signaling in Immune system
HRAS	THCA	SHC-mediated cascade:FGFR2
HRAS	THCA	SHC1 events in ERBB2 signaling
HRAS	THCA	Interleukin receptor SHC signaling
HRAS	THCA	Signalling to RAS
HRAS	THCA	Viral Messenger RNA Synthesis
HRAS	THCA	VEGFR2 mediated cell proliferation
HRAS	THCA	FRS-mediated FGFR3 signaling
HRAS	THCA	Signaling by FGFR2 in disease
HRAS	THCA	Signaling by FGFR2 mutants
HRAS	THCA	Signaling by FGFR4 in disease
HRAS	THCA	Signaling by FGFR4 mutants
HRAS	THCA	Regulation of Glucokinase by Glucokinase Regulatory Protein
HRAS	THCA	CREB phosphorylation through the activation of Ras
HRAS	THCA	FRS2-mediated FGFR4 signaling
HRAS	THCA	FRS-mediated FGFR1 signaling
HRAS	THCA	Rev-mediated nuclear export of HIV RNA
HRAS	THCA	Nuclear import of Rev protein
HRAS	THCA	Vpr-mediated nuclear import of PICs
HRAS	THCA	Nuclear Pore Complex (NPC) Disassembly
HRAS	THCA	FRS-mediated FGFR2 signaling
HRAS	THCA	Interactions of Rev with host cellular proteins
HRAS	THCA	Signaling by FGFR1 in disease
HRAS	THCA	Signaling by FGFR1 mutants
HRAS	THCA	Interactions of Vpr with host cellular proteins
HRAS	THCA	Post NMDA receptor activation events
HRAS	THCA	Signalling to ERKs
HRAS	THCA	FCERI mediated MAPK activation
HRAS	THCA	Activation of NMDA receptor upon glutamate binding and postsynaptic events
HRAS	THCA	EPHB-mediated forward signaling
HRAS	THCA	Glucose transport
HRAS	THCA	Interleukin-2 signaling
HRAS	THCA	Signaling by FGFR in disease
HRAS	THCA	Hexose transport
HRAS	THCA	Nuclear Envelope Breakdown
HRAS	THCA	Interleukin-3, 5 and GM-CSF signaling
HRAS	THCA	Formation of the ternary complex, and subsequently, the 43S complex
HRAS	THCA	Regulation of HSF1-mediated heat shock response
HRAS	THCA	Translation initiation complex formation
HRAS	THCA	Ribosomal scanning and start codon recognition
HRAS	THCA	Activation of the mRNA upon binding of the cap-binding complex and eIFs, and subsequent binding to 43S
NRAS	THCA	Signalling by NGF
NRAS	THCA	SHC-mediated cascade:FGFR3
NRAS	THCA	SHC-mediated cascade:FGFR1
NRAS	THCA	Signaling by FGFR3 mutants
NRAS	THCA	Signaling by FGFR3 in disease
NRAS	THCA	SHC-mediated cascade:FGFR2
NRAS	THCA	FRS-mediated FGFR3 signaling
NRAS	THCA	Signaling by FGFR2 in disease
NRAS	THCA	Signaling by FGFR2 mutants
NRAS	THCA	Signaling by FGFR4 in disease
NRAS	THCA	Signaling by FGFR4 mutants
NRAS	THCA	FRS-mediated FGFR1 signaling
NRAS	THCA	FRS-mediated FGFR2 signaling
NRAS	THCA	Signaling by FGFR1 in disease
NRAS	THCA	Signaling by FGFR1 mutants
NRAS	THCA	Signaling by SCF-KIT
NRAS	THCA	Downstream signaling of activated FGFR1
NRAS	THCA	Downstream signaling of activated FGFR2
NRAS	THCA	Downstream signaling of activated FGFR3
NRAS	THCA	Downstream signaling of activated FGFR4
NRAS	THCA	Signaling by ERBB4
NRAS	THCA	Interleukin-2 signaling
NRAS	THCA	Signaling by FGFR in disease
NRAS	THCA	Downstream signal transduction
NRAS	THCA	Signaling by FGFR
NRAS	THCA	Signaling by FGFR1
NRAS	THCA	Signaling by FGFR2
NRAS	THCA	Signaling by FGFR3
NRAS	THCA	Signaling by FGFR4
NRAS	THCA	Signaling by ERBB2
NRAS	THCA	DAP12 signaling
NRAS	THCA	NRAGE signals death through JNK
NRAS	THCA	Downstream signaling events of B Cell Receptor (BCR)
[truncated: 12,674 more rows]
